# Supplementary material for: Analyzing and validating the prognostic value and immune microenvironment of clear cell renal cell carcinoma
Source: Anim Cells Syst (Seoul). 2022 Mar 29;26(2):52–61. doi: 10.1080/19768354.2022.2056635 (PMC9037198; doi:10.1080/19768354.2022.2056635)
Supplement: Supplemental Material [file TACS_A_2056635_SM4939.zip]

Archive with 6 entries (6 files):
- S1.jpg
- S2.jpg
- Supplementary Data Sheet S1.doc
- supplementary table 1.xls
- supplementary table 2.xls
- supplementary table 3.xls
