# Supplementary material for: Analyzing and validating the prognostic value and immune microenvironment of clear cell renal cell carcinoma
Source: Anim Cells Syst (Seoul). 2022 Mar 29;26(2):52–61. doi: 10.1080/19768354.2022.2056635 (PMC9037198; doi:10.1080/19768354.2022.2056635)
Supplement: Supplemental Material [file TACS_A_2056635_SM4939.zip › supplementary table 1.xls]

## Sheet: Sheet1
id	TCGA-B2-4101	TCGA-BP-4342	TCGA-B0-4691	TCGA-BP-4167	TCGA-B8-4620	TCGA-BP-4769	TCGA-CJ-4907	TCGA-BP-5168	TCGA-BP-4977	TCGA-B0-5080	TCGA-B0-4838	TCGA-DV-A4VX	TCGA-BP-5177	TCGA-CZ-4862	TCGA-B0-4707	TCGA-BP-4758	TCGA-B8-5552-01B	TCGA-BP-4968	TCGA-CZ-4856	TCGA-BP-4176	TCGA-BP-4969	TCGA-B0-5693	TCGA-A3-3365	TCGA-B4-5834	TCGA-CJ-4876	TCGA-CZ-5458-11A	TCGA-B2-3924-01B	TCGA-BP-4962	TCGA-CZ-4866	TCGA-BP-4177	TCGA-B8-A54F	TCGA-CJ-4642-01B	TCGA-BP-4986	TCGA-B0-4700-11A	TCGA-B8-4619	TCGA-CJ-5672-11A	TCGA-B0-5699-11A	TCGA-BP-5007	TCGA-B0-5097	TCGA-A3-3387	TCGA-B0-4703	TCGA-DV-A4VZ	TCGA-B0-4816	TCGA-BP-4330	TCGA-B0-4841	TCGA-DV-A4W0-05A	TCGA-BP-4325	TCGA-CJ-6031	TCGA-B2-A4SR
aDCs	0.608913	0.517385	0.680149	0.622688	0.633825	0.65209	0.653912	0.609657	0.549419	0.662656	0.573545	0.58113	0.612807	0.604611	0.474201	0.606958	0.581417	0.566772	0.562148	0.674486	0.545076	0.566883	0.554736	0.57384	0.566198	0.620559	0.415231	0.572384	0.548425	0.569502	0.482843	0.287743	0.705884	0.535343	0.634112	0.581538	0.554565	0.524327	0.613547	0.547569	0.543602	0.664843	0.566579	0.636412	0.599271	0.531173	0.548897	0.67392	0.558237
APC_co_inhibition	0.800524	0.750538	0.760601	0.847002	0.804225	0.730778	0.765677	0.778043	0.757427	0.764926	0.821841	0.717131	0.752322	0.84256	0.669169	0.804508	0.804614	0.796456	0.787768	0.817069	0.741492	0.780513	0.780277	0.799151	0.731124	0.713691	0.744619	0.815992	0.769148	0.736059	0.756991	0.497014	0.767474	0.698524	0.731071	0.675278	0.70181	0.773615	0.823892	0.779226	0.80641	0.720229	0.761757	0.821862	0.749116	0.737935	0.790821	0.819397	0.790294
APC_co_stimulation	0.739574	0.706028	0.779241	0.787021	0.735272	0.664152	0.737431	0.716226	0.723019	0.752286	0.756951	0.760944	0.740671	0.756139	0.685628	0.750408	0.749052	0.748717	0.748411	0.771765	0.656114	0.698313	0.698235	0.695915	0.725477	0.5687	0.60494	0.759231	0.709968	0.644447	0.71136	0.52576	0.780926	0.607558	0.626727	0.583516	0.601814	0.720997	0.749205	0.755422	0.765927	0.595689	0.71248	0.740624	0.734183	0.590596	0.727531	0.782423	0.729787
B_cells	0.681302	0.622419	0.682504	0.668259	0.577859	0.576558	0.574605	0.609763	0.565677	0.755232	0.661431	0.550258	0.630507	0.682057	0.632266	0.655452	0.731971	0.609884	0.66096	0.682494	0.503348	0.582397	0.665504	0.630839	0.625731	0.522461	0.47681	0.677966	0.549858	0.632469	0.581034	0.441477	0.626624	0.58713	0.620602	0.55851	0.581258	0.611272	0.616924	0.632237	0.624322	0.597058	0.571055	0.717999	0.567395	0.567561	0.546295	0.691331	0.634208
CCR	0.646354	0.625643	0.647851	0.672208	0.65317	0.614951	0.622144	0.631726	0.619494	0.667983	0.642021	0.625692	0.625086	0.650409	0.614135	0.654581	0.666103	0.635974	0.646655	0.672488	0.579227	0.616155	0.645291	0.621582	0.610272	0.555414	0.532907	0.654457	0.591098	0.625517	0.620399	0.521533	0.647019	0.582776	0.593958	0.574757	0.582704	0.608106	0.677462	0.6481	0.643397	0.593331	0.629313	0.647785	0.629222	0.570338	0.607619	0.67118	0.626584
CD8+_T_cells	0.903233	0.748761	0.94241	0.966475	0.730557	0.612332	0.775041	0.85418	0.783532	0.912854	0.991139	0.89165	0.842205	0.983687	0.926859	0.975104	0.870354	0.953693	0.893288	0.849196	0.676682	0.697701	0.798852	0.774533	0.949586	0.566856	0.928243	0.948409	0.759951	0.710714	0.744285	0.436911	0.760713	0.61254	0.690457	0.608849	0.582084	0.900925	0.844743	0.767058	0.922383	0.623615	0.832676	0.972866	0.833115	0.633213	0.961445	0.939341	0.832353
Check-point	0.738204	0.704609	0.743596	0.78183	0.722747	0.641477	0.717226	0.712241	0.704304	0.729194	0.761928	0.699472	0.711229	0.774398	0.701045	0.763474	0.742924	0.744108	0.737533	0.744654	0.633608	0.672328	0.705368	0.698467	0.717483	0.531245	0.626787	0.748984	0.671729	0.651413	0.685791	0.555066	0.7223	0.59569	0.615511	0.560444	0.593889	0.724556	0.743143	0.724945	0.734318	0.60466	0.70863	0.76894	0.717511	0.610579	0.714557	0.762443	0.721869
Cytolytic_activity	0.961167	0.887585	0.947369	0.971076	0.840472	0.706248	0.881983	0.892489	0.853488	0.908241	0.978444	0.871004	0.91719	0.972165	0.911733	0.974513	0.903248	0.953004	0.936238	0.877537	0.819727	0.810484	0.921957	0.891164	0.938306	0.626641	0.897908	0.956076	0.805584	0.779993	0.837834	0.704055	0.863424	0.705509	0.733691	0.663956	0.701323	0.935515	0.868193	0.855957	0.92319	0.646799	0.920651	0.970442	0.943298	0.757476	0.952855	0.959627	0.916441
DCs	0.666428	0.637646	0.668193	0.697185	0.642388	0.602009	0.620835	0.663015	0.604104	0.735937	0.607582	0.517634	0.633981	0.697561	0.485777	0.685663	0.707906	0.610699	0.666271	0.76405	0.52052	0.663883	0.659206	0.645116	0.501365	0.384055	0.390786	0.725062	0.500195	0.654858	0.648342	0.561058	0.599531	0.536783	0.644719	0.528921	0.559812	0.547424	0.80675	0.695069	0.635502	0.466734	0.563308	0.673261	0.65576	0.466956	0.559304	0.71849	0.681702
HLA	0.918496	0.91591	0.93082	0.965637	0.932284	0.881236	0.925062	0.933612	0.927913	0.925695	0.966851	0.900645	0.933813	0.972367	0.894423	0.972085	0.942389	0.964731	0.95524	0.947332	0.877934	0.915042	0.929925	0.920244	0.953008	0.858978	0.937292	0.943045	0.932841	0.90381	0.945957	0.830175	0.934486	0.842273	0.861621	0.861384	0.862538	0.950193	0.924883	0.94069	0.953557	0.899988	0.952559	0.962238	0.901418	0.863275	0.957063	0.954623	0.939146
iDCs	0.63115	0.494854	0.626212	0.570222	0.404529	0.488186	0.448679	0.566627	0.557996	0.490976	0.387136	0.417543	0.583134	0.549895	0.36685	0.529484	0.594331	0.518384	0.599961	0.69105	0.374723	0.532159	0.539393	0.516506	0.367138	0.211998	0.123869	0.667731	0.350008	0.530781	0.603719	0.737754	0.391424	0.391786	0.469182	0.335073	0.355029	0.441073	0.611933	0.727608	0.524611	0.355453	0.433188	0.499991	0.467692	0.282217	0.467632	0.563748	0.678367
Inflammation-promoting	0.810276	0.737773	0.83547	0.841715	0.700039	0.638375	0.728736	0.737893	0.702016	0.78901	0.813503	0.704223	0.777943	0.838356	0.785434	0.836102	0.769351	0.810339	0.773372	0.752228	0.671681	0.681467	0.76582	0.766537	0.798672	0.540876	0.677738	0.796778	0.656642	0.674551	0.680128	0.653778	0.716398	0.610958	0.665781	0.547406	0.627591	0.757926	0.751514	0.715066	0.792696	0.596206	0.733695	0.845336	0.75628	0.639982	0.774082	0.821433	0.789123
Macrophages	0.778915	0.790009	0.769988	0.872963	0.834703	0.752036	0.790594	0.797122	0.797511	0.783811	0.734195	0.804075	0.716543	0.801378	0.715019	0.761376	0.847545	0.799431	0.780699	0.87315	0.703824	0.745284	0.773056	0.74108	0.643683	0.641156	0.675919	0.831546	0.80796	0.753044	0.769614	0.666959	0.791777	0.675777	0.68973	0.66362	0.681349	0.765374	0.864075	0.809422	0.799696	0.749927	0.776758	0.776899	0.784115	0.734997	0.755249	0.848927	0.805822
Mast_cells	0.630091	0.601541	0.468151	0.719603	0.609282	0.670791	0.651184	0.68768	0.577296	0.697942	0.534327	0.221763	0.684666	0.609871	0.489678	0.72885	0.740959	0.616752	0.643768	0.608866	0.636409	0.681927	0.681122	0.750618	0.562165	0.292782	0.520736	0.62326	0.521791	0.67428	0.619767	0.62186	0.573299	0.496219	0.537111	0.494551	0.550367	0.522486	0.691516	0.652186	0.598678	0.443914	0.55292	0.686469	0.542469	0.578206	0.553361	0.692934	0.664237
MHC_class_I	0.995567	0.985622	0.994258	0.993148	0.98884	0.979167	0.987146	0.991538	0.991385	0.99088	0.998288	0.991125	0.989052	0.998718	0.986857	0.995	0.991384	0.992989	0.994633	0.98704	0.988677	0.988168	0.990944	0.992408	0.994227	0.966151	0.997029	0.992614	0.994901	0.980226	0.981521	0.957601	0.990575	0.955186	0.984407	0.95881	0.953596	0.993647	0.991426	0.990462	0.996379	0.972392	0.987993	0.995896	0.988767	0.989491	0.997536	0.991453	0.990507
Neutrophils	0.784138	0.730771	0.750686	0.773177	0.827152	0.690912	0.75549	0.706816	0.754431	0.770362	0.766356	0.703275	0.724992	0.789272	0.695534	0.744982	0.783645	0.73132	0.738114	0.822758	0.651825	0.73697	0.754316	0.75119	0.709253	0.652886	0.678997	0.747891	0.741356	0.715706	0.744275	0.59543	0.744851	0.677907	0.681319	0.634416	0.685432	0.729094	0.791345	0.779668	0.747676	0.664642	0.802246	0.780321	0.74766	0.708954	0.747781	0.781769	0.740111
NK_cells	0.693074	0.63138	0.677226	0.666343	0.566467	0.484044	0.512101	0.611655	0.575419	0.532989	0.545574	0.450287	0.591291	0.688416	0.588541	0.586254	0.583195	0.631303	0.686438	0.634699	0.48434	0.541967	0.679328	0.587881	0.542535	0.607364	0.472335	0.681457	0.583445	0.543196	0.602418	0.219932	0.58003	0.565903	0.54784	0.505946	0.535968	0.635458	0.502714	0.601153	0.592658	0.467828	0.628085	0.55514	0.628206	0.558186	0.547779	0.657353	0.682074
Parainflammation	0.843774	0.83121	0.856966	0.869948	0.870166	0.843124	0.834483	0.839731	0.817767	0.856444	0.839165	0.840633	0.831529	0.860928	0.844424	0.853696	0.87489	0.83115	0.843614	0.869991	0.792269	0.820611	0.84411	0.835809	0.81208	0.783705	0.768436	0.860603	0.826486	0.833487	0.83441	0.765171	0.856757	0.79873	0.802627	0.784595	0.790265	0.831804	0.861568	0.849104	0.852868	0.801457	0.849525	0.837266	0.839117	0.813002	0.816949	0.863223	0.836787
pDCs	0.70805	0.692233	0.714385	0.759579	0.708929	0.595764	0.701121	0.714726	0.676448	0.698697	0.706651	0.674267	0.661581	0.750409	0.604676	0.756556	0.719952	0.729938	0.709344	0.729371	0.595778	0.673322	0.705555	0.677837	0.655773	0.501229	0.542831	0.748272	0.666587	0.660741	0.669298	0.635799	0.688734	0.526702	0.561248	0.54743	0.546211	0.67335	0.70312	0.706273	0.669317	0.540535	0.695863	0.739196	0.680616	0.60027	0.705254	0.766954	0.70534
T_cell_co-inhibition	0.732725	0.65767	0.746953	0.782807	0.704824	0.550458	0.662053	0.685995	0.68398	0.675298	0.792286	0.676999	0.666903	0.787765	0.705397	0.76228	0.728478	0.7407	0.708149	0.728551	0.599916	0.624973	0.687509	0.678887	0.726935	0.486676	0.674728	0.756796	0.661562	0.575206	0.668509	0.469408	0.690945	0.563814	0.591362	0.5212	0.526162	0.708564	0.715861	0.704386	0.724336	0.534503	0.692564	0.779639	0.641701	0.558364	0.714979	0.744893	0.696152
T_cell_co-stimulation	0.741387	0.701613	0.746621	0.780314	0.691836	0.5912	0.663005	0.683197	0.676694	0.746706	0.752436	0.686314	0.675705	0.754589	0.697523	0.767666	0.718998	0.724478	0.726642	0.724989	0.56874	0.603179	0.666351	0.653546	0.705575	0.448475	0.574936	0.72317	0.642117	0.602336	0.654505	0.456963	0.718101	0.535218	0.581747	0.48353	0.532995	0.699085	0.745091	0.708286	0.720716	0.589485	0.686794	0.762469	0.673113	0.528533	0.686277	0.747117	0.696564
T_helper_cells	0.967075	0.947394	0.934819	0.983364	0.954523	0.89375	0.959391	0.949816	0.957038	0.955331	0.967213	0.895896	0.932835	0.981149	0.854272	0.97432	0.978496	0.952147	0.966383	0.979142	0.876999	0.906832	0.934773	0.942664	0.871369	0.75446	0.931774	0.971251	0.940149	0.901548	0.957384	0.921552	0.967144	0.873976	0.859348	0.767173	0.839044	0.930066	0.978496	0.973604	0.967052	0.787477	0.974643	0.979672	0.935257	0.828685	0.950855	0.979672	0.951893
Tfh	0.619608	0.528356	0.620217	0.75196	0.529036	0.395079	0.381158	0.43225	0.486833	0.657796	0.705579	0.527455	0.578305	0.734357	0.729564	0.727915	0.60634	0.618627	0.638634	0.588082	0.345796	0.413631	0.495133	0.404229	0.674626	0.198237	0.480795	0.66705	0.417314	0.481008	0.474913	0.541567	0.520333	0.358919	0.452398	0.083884	0.243656	0.553643	0.629816	0.51944	0.646656	0.446852	0.471928	0.69589	0.425311	0.362461	0.556225	0.638322	0.65969
Th1_cells	0.577882	0.543147	0.64756	0.655176	0.557042	0.393993	0.554921	0.564042	0.617394	0.623346	0.661022	0.554002	0.571861	0.624073	0.621205	0.654548	0.57598	0.618834	0.624073	0.620792	0.459356	0.521782	0.588442	0.536475	0.554139	0.365571	0.520686	0.631616	0.50054	0.458544	0.496076	0.315035	0.593247	0.441918	0.491326	0.365356	0.409329	0.588412	0.673847	0.612932	0.639117	0.410036	0.552348	0.629424	0.499258	0.436973	0.567983	0.668454	0.541196
Th2_cells	0.637585	0.519141	0.650557	0.713291	0.611337	0.561724	0.563787	0.558347	0.531456	0.619676	0.664674	0.588046	0.598376	0.687474	0.577546	0.696432	0.573486	0.614425	0.680594	0.66839	0.411112	0.489689	0.603983	0.50618	0.629302	0.507237	0.489256	0.709466	0.47464	0.607642	0.516958	0.457111	0.687818	0.4946	0.566372	0.451202	0.484169	0.55248	0.652397	0.580236	0.60276	0.535351	0.518687	0.685107	0.646592	0.529784	0.522792	0.670473	0.566424
TIL	0.820999	0.771446	0.811847	0.842313	0.757563	0.679047	0.75481	0.757321	0.758924	0.826882	0.828143	0.73001	0.759264	0.846817	0.757583	0.823687	0.812039	0.79621	0.79993	0.810453	0.679286	0.711219	0.779743	0.754601	0.765898	0.590729	0.727656	0.815541	0.730106	0.708191	0.747329	0.547152	0.781573	0.65495	0.688997	0.608968	0.630854	0.772156	0.801067	0.786811	0.800072	0.640191	0.781291	0.850745	0.735786	0.659852	0.779943	0.824603	0.783713
Treg	0.822858	0.791067	0.799602	0.820812	0.822445	0.790406	0.804895	0.80032	0.799426	0.827608	0.832058	0.786327	0.798833	0.829274	0.785251	0.810879	0.823832	0.803115	0.82022	0.826927	0.753517	0.782422	0.799026	0.803686	0.796251	0.759783	0.753374	0.819936	0.782289	0.796261	0.797621	0.654943	0.81586	0.76228	0.778341	0.761808	0.762566	0.804748	0.831715	0.821199	0.814865	0.783555	0.810187	0.820446	0.784313	0.78399	0.79665	0.827925	0.816861
Type_I_IFN_Reponse	0.813963	0.780442	0.813804	0.810337	0.876192	0.789008	0.780399	0.810051	0.795328	0.791082	0.81012	0.865205	0.789759	0.831555	0.807296	0.832551	0.822529	0.809872	0.800987	0.804043	0.791928	0.812209	0.811606	0.804668	0.796523	0.773813	0.78179	0.814044	0.791041	0.768417	0.805113	0.805005	0.810544	0.769063	0.737156	0.751818	0.774015	0.813123	0.796083	0.812606	0.828995	0.769143	0.8183	0.824774	0.808242	0.830295	0.796472	0.804905	0.801264
Type_II_IFN_Reponse	0.792193	0.776015	0.777765	0.816306	0.779667	0.820856	0.800561	0.796517	0.797422	0.86175	0.795156	0.698859	0.817406	0.78415	0.705113	0.804025	0.8522	0.762561	0.828823	0.830559	0.824214	0.827436	0.827817	0.88577	0.712259	0.825798	0.703197	0.797671	0.785932	0.810146	0.790648	0.579204	0.803667	0.756921	0.789365	0.7964	0.784084	0.800676	0.811902	0.820507	0.855688	0.736014	0.813257	0.779731	0.839198	0.746784	0.770078	0.842869	0.861113
[truncated: 206 more columns]
