# Supplementary material for: Analyzing and validating the prognostic value and immune microenvironment of clear cell renal cell carcinoma
Source: Anim Cells Syst (Seoul). 2022 Mar 29;26(2):52–61. doi: 10.1080/19768354.2022.2056635 (PMC9037198; doi:10.1080/19768354.2022.2056635)
Supplement: Supplemental Material [file TACS_A_2056635_SM4939.zip › supplementary table 2.xls]

## Sheet: Sheet1
id	StromalScore	ImmuneScore	ESTIMATEScore
TCGA-B2-4101	19768.6	23409.9	43178.4
TCGA-BP-4342	19880.1	21767.8	41647.9
TCGA-B0-4691	19637.6	22869.9	42507.5
TCGA-BP-4167	22259.7	24342.9	46602.7
TCGA-B8-4620	20745.3	22544.9	43290.2
TCGA-BP-4769	19754.5	18722.3	38476.8
TCGA-CJ-4907	20854.2	21595.7	42450
TCGA-BP-5168	18819.5	21152.5	39972
TCGA-BP-4977	18661.8	21911.1	40572.9
TCGA-B0-5080	21948	22882.6	44830.6
TCGA-B0-4838	18680.2	23405.8	42086
TCGA-DV-A4VX	16064.1	20749.7	36813.8
TCGA-BP-5177	20407.8	21090.2	41498
TCGA-CZ-4862	20081.6	24148.9	44230.5
TCGA-B0-4707	18039.2	20466.8	38506
TCGA-BP-4758	19558.6	23306.9	42865.4
TCGA-B8-5552	21767.5	22983.7	44751.2
TCGA-BP-4968	19130.5	22813.2	41943.7
TCGA-CZ-4856	19893.7	22498	42391.7
TCGA-BP-4176	20869	23607.8	44476.8
TCGA-BP-4969	17097.5	18883.5	35981
TCGA-B0-5693	19422.8	20027.8	39450.6
TCGA-A3-3365	20379.5	22127.9	42507.4
TCGA-B4-5834	19985.4	21232.7	41218.1
TCGA-CJ-4876	16805.7	20928.7	37734.3
TCGA-CZ-5458	15742.4	15587.7	31330.1
TCGA-B2-3924	16212.3	20159.3	36371.7
TCGA-BP-4962	21558	23268.6	44826.6
TCGA-CZ-4866	17716.6	21295.7	39012.2
TCGA-BP-4177	19243.7	19297	38540.7
TCGA-B8-A54F	20150.8	21790.7	41941.4
TCGA-CJ-4642	15143.1	15021.2	30164.4
TCGA-BP-4986	21229	22384.5	43613.6
TCGA-B0-4700	18116.2	17436.1	35552.3
TCGA-B8-4619	17640.7	18777.5	36418.2
TCGA-CJ-5672	17213.5	15779.8	32993.3
TCGA-B0-5699	18173.3	16697.9	34871.2
TCGA-BP-5007	18465	21902.3	40367.2
TCGA-B0-5097	22311.9	22978.5	45290.4
TCGA-A3-3387	20766.5	22777.8	43544.3
TCGA-B0-4703	21668.2	23115.8	44784
TCGA-DV-A4VZ	15919.7	17511.6	33431.3
TCGA-B0-4816	19634.7	23367.8	43002.4
TCGA-BP-4330	20077.5	23911.2	43988.7
TCGA-B0-4841	20444.2	21179.8	41624
TCGA-DV-A4W0	15701.7	18446.8	34148.5
TCGA-BP-4325	18123.9	22516.5	40640.4
TCGA-CJ-6031	22022.6	23630.8	45653.4
TCGA-B2-A4SR	19093.8	22119.7	41213.4
TCGA-CZ-5453	18145.2	17341.2	35486.4
TCGA-BP-4337	20492.9	21320.6	41813.5
TCGA-A3-A6NJ	19059	23538.5	42597.4
TCGA-CZ-5467	16602.7	17442.1	34044.8
TCGA-CJ-5671	22409.4	23978.6	46387.9
TCGA-CJ-6032	18633.7	21372.3	40006
TCGA-BP-4804	21360.8	24012	45372.8
TCGA-CJ-4891	19862.8	22964.4	42827.2
TCGA-BP-5184	20430	22248.3	42678.2
TCGA-CJ-4903	19809.5	22612.7	42422.3
TCGA-A3-3311	20135.4	22491.2	42626.6
TCGA-B4-5844	19370.4	21039.2	40409.6
TCGA-B4-5832	20372.4	21118.8	41491.1
TCGA-B0-5099	16789.9	18102.5	34892.4
TCGA-CJ-4869	19866.5	24258.2	44124.6
TCGA-CZ-4864	19038.4	23765.7	42804.1
TCGA-B0-4817	16670.7	22399	39069.7
TCGA-B0-5710	19893.1	21890.8	41783.8
TCGA-A3-3349	20867	21926.4	42793.4
TCGA-CW-6090	20705.1	23145.7	43850.8
TCGA-B0-4819	21155.2	25163.6	46318.8
TCGA-CJ-4637	20493.7	24953.3	45446.9
TCGA-BP-4763	20708.7	21216.8	41925.5
TCGA-B8-5549	16435.9	15633.7	32069.6
TCGA-B0-5092	19202.6	24131.3	43333.8
TCGA-B0-5709	22346.2	24159.3	46505.4
TCGA-B4-5378	18774.7	20084.2	38858.9
TCGA-G6-A8L6	18045	22504	40549.1
TCGA-CZ-4858	18682.3	23188.7	41870.9
TCGA-CW-5589	18143.8	17699.3	35843
TCGA-B8-A54J	19100.8	22296.1	41396.9
TCGA-CJ-4908	20801	22038.2	42839.2
TCGA-CJ-5677	18221.4	17676.5	35897.9
TCGA-DV-5574	21710.9	23495.1	45206
TCGA-B2-4102	18937.5	23089.5	42027
TCGA-CJ-5678	18682.4	19137.4	37819.8
TCGA-B0-4688	17822.7	20961	38783.7
TCGA-EU-5907	18782.6	19938.8	38721.5
TCGA-A3-3372	19263	22150.3	41413.3
TCGA-CJ-4872	21396.7	23063.2	44459.9
TCGA-A3-A8OW	18367.9	21513	39880.9
TCGA-G6-A8L7	15845.2	20352.9	36198.1
TCGA-BP-4992	16233.3	23771.6	40004.9
TCGA-CJ-5683	19336.9	21008.9	40345.8
TCGA-CJ-4878	17798.9	19916.4	37715.3
TCGA-B4-5836	20415.7	22274.3	42690
TCGA-BP-5185	18032.2	20820.3	38852.4
TCGA-B2-5635	16274.9	21268.6	37543.6
TCGA-CZ-5465	16428.3	15948.7	32377
TCGA-BP-4162	19359.2	23501.2	42860.3
TCGA-BP-4963	19106.9	22923.3	42030.2
TCGA-BP-4760	19517.8	19971.6	39489.4
TCGA-CZ-4861	19297.4	23845.4	43142.8
TCGA-BP-4341	17202.7	20400.5	37603.3
TCGA-B0-4837	20301.2	21377.3	41678.5
TCGA-B0-5697	19667.3	23492	43159.3
TCGA-CZ-5456	19761.4	22798.8	42560.1
TCGA-B4-5835	17565.9	21283.2	38849.1
TCGA-CJ-4888	20917.4	24848.8	45766.2
TCGA-B0-5705	18183.8	17525.9	35709.8
TCGA-AK-3465	17411.2	17726.5	35137.8
TCGA-B0-4836	20216.8	22843.5	43060.3
TCGA-B8-A54G	16713.2	24689.2	41402.4
TCGA-BP-4173	21234.8	25358	46592.8
TCGA-B0-5083	21466.8	22533.2	44000
TCGA-CJ-4634	20298.5	20983.7	41282.2
TCGA-B0-4696	17233.1	17668	34901.1
TCGA-BP-4989	19819.7	24818	44637.7
TCGA-EU-5904	20148.2	21881.7	42029.8
TCGA-B0-4849	18471.4	22061	40532.5
TCGA-AK-3454	20177.5	21882.1	42059.6
TCGA-B8-5162	22091.2	24891.5	46982.8
TCGA-CW-5587	20599.2	23850.2	44449.4
TCGA-B0-5095	21502.5	22294.8	43797.2
TCGA-CZ-5984	19157.9	17729.4	36887.3
TCGA-CZ-5985	18946.7	23286.2	42232.9
TCGA-BP-4353	20870.8	23330.1	44200.9
TCGA-B0-5094	16685.6	20592.1	37277.7
TCGA-CZ-5461	18503	17769.1	36272.1
TCGA-CZ-4865	18672	17255.7	35927.7
TCGA-CJ-4644	20178.2	22775.1	42953.4
TCGA-B0-4821	16809	20823.7	37632.7
TCGA-CW-5588	21529.5	22491.6	44021.1
TCGA-BP-4981	17113.3	21920	39033.3
TCGA-B0-4843	20233.8	21496.7	41730.5
TCGA-B0-5116	19079.2	19949	39028.2
TCGA-B0-4690	21183.2	24018.8	45202
TCGA-BP-4163	19856.5	22450.9	42307.4
TCGA-CZ-5470	19423.3	23210.4	42633.7
TCGA-B8-A54I	19051.9	23316.5	42368.4
TCGA-B0-5121	19555.7	22650.8	42206.5
TCGA-A3-A6NI	19003.1	21695.9	40698.9
TCGA-CZ-5987	21216.4	21091.3	42307.7
TCGA-A3-3382	18584.1	22153.1	40737.2
TCGA-B0-4706	17863.6	21327.8	39191.4
TCGA-CW-6087	16709.4	16802.3	33511.7
TCGA-CZ-4853	17706	21353.6	39059.7
TCGA-A3-3367	18827.3	21859.8	40687.1
TCGA-A3-3383	18496.1	22948	41444
TCGA-BP-5010	21143.6	21882.7	43026.4
TCGA-CJ-6033	17038.9	18507.2	35546.1
TCGA-B0-5117	16610.5	17207.7	33818.2
TCGA-BP-5183	16857	22728.5	39585.4
TCGA-CZ-5988	20117.9	21738.4	41856.3
TCGA-CJ-6028	20462.8	23928.1	44390.8
TCGA-A3-3376	20854.8	22612.1	43466.8
TCGA-B8-4622	20765.9	21450.9	42216.8
TCGA-B8-5158	19094.7	22875.6	41970.3
TCGA-CZ-5452	16762.2	15739	32501.2
TCGA-B0-4945	19140.4	21021	40161.4
TCGA-CJ-5681	17562.2	17028.5	34590.7
TCGA-B0-5695	19322.7	20824.5	40147.2
TCGA-CJ-6030	20120.9	24167.7	44288.6
TCGA-BP-4768	16851.2	20095.2	36946.4
TCGA-A3-3346	17017.8	22823.9	39841.8
TCGA-B8-4143	18867.2	23534.5	42401.6
TCGA-CW-5581	18522	21191.8	39713.8
TCGA-BP-5169	19630.1	23451.2	43081.2
TCGA-B0-5712	21137.8	20629.9	41767.6
TCGA-BP-4161	18691.8	23837	42528.9
TCGA-CJ-4918	22167.5	22801.7	44969.2
TCGA-BP-4347	19071	21301	40372
TCGA-BP-5178	19640.1	23296.9	42937
TCGA-CJ-4897	19977	21069.1	41046.2
TCGA-CJ-4902	21135.3	23187.4	44322.7
TCGA-AK-3431	21646.4	22084.2	43730.6
TCGA-A3-3325	19849.2	21958.9	41808.1
TCGA-B0-4847	16560.9	23827.9	40388.8
TCGA-CZ-5451	18590.3	21925.3	40515.6
TCGA-AS-3778	19910.8	21480.6	41391.4
TCGA-CJ-4641	20734	24365.8	45099.9
TCGA-BP-5174	18255.2	20994.5	39249.6
TCGA-CJ-4899	20954.6	21960.1	42914.6
TCGA-A3-A8OV	17695.9	21298.2	38994.1
TCGA-B2-3923	15582.9	17663.7	33246.7
TCGA-A3-A8OX	20727.7	22841.8	43569.5
TCGA-MW-A4EC	18006.7	21098.8	39105.5
TCGA-A3-3313	17785	18870.1	36655.1
TCGA-B0-4834	15987.9	16925.6	32913.4
TCGA-BP-4994	17723.7	20280.5	38004.3
TCGA-BP-4965	19708.5	21463.2	41171.7
TCGA-CW-6088	19809.4	20748.7	40558.1
TCGA-CZ-5462	17311.2	18119.2	35430.4
TCGA-BP-5196	20599.2	22490.6	43089.8
TCGA-CJ-4882	20428.6	23885	44313.5
TCGA-A3-3351	19361.6	23834	43195.6
TCGA-A3-3363	16878.9	20778.8	37657.7
TCGA-B0-5691	21239.7	21942.2	43182
TCGA-BP-4770	22198.9	21487	43685.9
TCGA-AK-3447	14817.9	18136.5	32954.4
TCGA-CZ-5455	17569.2	16206.6	33775.8
TCGA-B0-4852	19266.6	21525.1	40791.7
TCGA-B0-5698	18045.8	23136.9	41182.8
TCGA-BP-5001	17149.5	21437.2	38586.7
TCGA-CZ-5466	19868.1	20053.4	39921.5
TCGA-BP-4998	21352.9	23335.2	44688.1
TCGA-AK-3456	16851.6	20857.5	37709.1
TCGA-BP-4160	20803.6	23619.5	44423.2
TCGA-B0-5108	21998	24076.8	46074.8
TCGA-CZ-5464	20824.6	23515.2	44339.8
TCGA-DV-5568	20385.7	22524.5	42910.2
TCGA-B0-5106	19550.8	23101.8	42652.6
TCGA-CZ-5468	18717.5	21880.7	40598.2
TCGA-CJ-4875	18146.4	22518.9	40665.3
TCGA-BP-5170	21178.7	21901.3	43080
TCGA-B0-4712	14683.2	16264.9	30948.1
TCGA-BP-5176	19496.5	21510.5	41007.1
TCGA-BP-4174	19021.8	22442.6	41464.4
TCGA-6D-AA2E	17880.3	20380.8	38261.1
TCGA-BP-4327	18651	20945.3	39596.3
TCGA-AK-3451	19269	22186.6	41455.7
TCGA-CJ-5676	20739.2	22876.3	43615.5
TCGA-CJ-4871	20512.3	21733.8	42246.1
TCGA-B0-5109	19516.3	23154.3	42670.7
TCGA-BP-4352	15266.1	17733	32999.2
TCGA-B0-5694	19516	21862.1	41378.2
TCGA-CZ-4859	17479.4	20147.6	37627
TCGA-BP-4999	19913.4	21050.1	40963.4
TCGA-CZ-5469	17850.7	20623.5	38474.2
TCGA-B0-4818	18347.3	22702.6	41049.9
TCGA-AK-3460	19713.6	21867.5	41581
TCGA-B8-5546	16275.3	18314.3	34589.6
TCGA-BP-4959	20115.3	22814.2	42929.4
TCGA-AK-3426	20149.2	25155.3	45304.4
TCGA-BP-4982	20699.2	22443.3	43142.5
TCGA-CZ-5989	19770.2	21946.5	41716.7
TCGA-A3-3352	18824.5	22234.4	41058.8
TCGA-B0-5081	20679.3	24745.7	45425
TCGA-CW-5584	19512.5	20679.3	40191.8
TCGA-B0-5084	16824.9	20080.5	36905.5
TCGA-BP-4961	20180.7	21109.3	41290
TCGA-A3-3358	17536.1	17936.1	35472.1
TCGA-AK-3433	15693.9	18096.7	33790.6
TCGA-CZ-5986	18927.8	21186.8	40114.5
TCGA-BP-4766	18726.1	21202	39928.1
TCGA-A3-3357	17845.4	22646.1	40491.5
TCGA-BP-5008	21125	23166.7	44291.6
TCGA-BP-5187	19828.1	21342.3	41170.4
TCGA-B0-5711	17485.7	16975.8	34461.5
TCGA-B8-A54E	15344.2	19709.6	35053.8
TCGA-CJ-4900	19825.4	24000.3	43825.7
TCGA-B0-4810	20361.7	23356.9	43718.6
TCGA-BP-4795	21563.4	22347.3	43910.7
TCGA-BP-4972	21711.3	22905.8	44617
TCGA-CJ-4916	19102.7	24324.7	43427.4
TCGA-B0-5113	20083.6	22470	42553.6
TCGA-A3-3362	20195.5	21196.9	41392.4
TCGA-BP-5180	17101.6	22634.5	39736.1
TCGA-B0-5077	17742.2	21618.6	39360.8
TCGA-A3-3370	20291.7	23167.4	43459.1
TCGA-BP-4332	19632.1	21048.2	40680.2
TCGA-B8-5164	19513.8	24494.2	44008
TCGA-BP-4355	19340.2	20260.1	39600.3
TCGA-AK-3450	18482.6	20823.7	39306.3
TCGA-CJ-4638	16322.7	19708.5	36031.2
TCGA-BP-4349	18877.4	21233.6	40111
TCGA-CJ-4885	19044.2	20681.9	39726.1
TCGA-B4-5843	19777.4	20283.5	40060.8
TCGA-B0-4842	19561.5	23206.7	42768.1
TCGA-B0-4846	19646.1	22870.1	42516.2
TCGA-B8-4621	16800.8	21720.4	38521.2
TCGA-B0-4693	18358.8	23069.3	41428.2
TCGA-AK-3429	18905	23455.3	42360.3
TCGA-B0-5690	19766	22309.3	42075.3
TCGA-B0-5096	20512	22624.6	43136.6
TCGA-BP-4784	19969	20097.3	40066.4
TCGA-BP-4790	21549.2	23255.5	44804.8
TCGA-CJ-4904	20252.5	22185.6	42438.1
TCGA-B0-4828	15935.5	21125.4	37060.9
TCGA-B0-4833	18808.8	22569.5	41378.3
TCGA-EU-5905	20249.3	21365.1	41614.4
TCGA-B0-5402	20390.9	21635.7	42026.6
TCGA-AK-3427	14201.8	17221.8	31423.6
TCGA-BP-4983	19737.7	24248.2	43985.9
TCGA-CJ-4874	19939.7	22946.3	42886
TCGA-CZ-5463	18351.8	17899.2	36251.1
TCGA-CJ-4893	19893.8	23084	42977.8
TCGA-B0-5110	20482.4	21720.2	42202.6
TCGA-CJ-4643	20269.5	22579.9	42849.4
TCGA-BP-5202	19255.8	21287.3	40543.1
TCGA-BP-4164	17222.2	20314.8	37536.9
TCGA-A3-3324	19378.2	22417.7	41795.9
TCGA-B0-5713	18749.2	21819.7	40568.8
TCGA-B0-4714	18790.9	23969.7	42760.6
TCGA-CZ-5457	17041.8	18088.6	35130.4
TCGA-CJ-5679	18850	19550.7	38400.8
TCGA-B0-4815	19846.1	24422.2	44268.2
TCGA-B2-5641	19980	23725.3	43705.3
TCGA-A3-3347	22118.3	23785.7	45903.9
TCGA-A3-A8CQ	19227.2	21005.4	40232.6
TCGA-BP-5006	19064.5	21709.5	40774
TCGA-A3-A6NN	19985	22358.6	42343.6
TCGA-CJ-4892	19376.9	22741.8	42118.7
TCGA-BP-4985	20172.2	21945.4	42117.5
TCGA-B8-A8YJ	22184.1	23490.4	45674.5
TCGA-CZ-4863	16812.6	16091.8	32904.4
TCGA-A3-3308	20756.8	21644.3	42401.2
TCGA-B2-5633	17813	20760.9	38573.8
TCGA-AK-3436	18599.5	20781.3	39380.9
TCGA-B0-4845	17369.6	20468	37837.6
TCGA-G6-A5PC	16797.9	21652.8	38450.7
TCGA-CJ-5682	20794.9	21594.5	42389.4
TCGA-B0-5812	21123.8	22205.8	43329.6
TCGA-B0-5696	19410.2	20912.8	40323
TCGA-A3-3373	20217.8	21624.2	41842
TCGA-BP-4345	22552.6	23364.5	45917.1
TCGA-BP-5199	20924.1	23895.7	44819.8
TCGA-BP-5186	19580.2	21174.7	40754.9
TCGA-B0-4813	18088.6	20224.7	38313.3
TCGA-G6-A8L8	15495.2	19908.3	35403.5
TCGA-AK-3440	14689.6	17771.6	32461.2
TCGA-A3-A8OU	19224	22017.5	41241.5
TCGA-MM-A563	21200.5	23815.7	45016.2
TCGA-B2-5636	20306.7	20798.7	41105.4
TCGA-B8-4148	18656.6	23784.5	42441
TCGA-B0-5400	20483	22705.4	43188.4
TCGA-B8-5159	19661.9	21742.2	41404.1
TCGA-CJ-4901	20378.8	24746	45124.7
TCGA-A3-3317	20489	22122.7	42611.6
TCGA-CZ-4860	19712.6	21590.9	41303.5
TCGA-BP-4787	22052.1	23086.9	45139
TCGA-BP-4326	19600.3	21188.3	40788.6
TCGA-B0-5100	19441.9	19807.4	39249.3
TCGA-BP-5175	19024.9	21968.2	40993.1
TCGA-BP-4775	18621.9	21853.2	40475
TCGA-B0-5088	20408.8	23090.6	43499.4
TCGA-BP-5194	19943.5	21934.5	41877.9
TCGA-B8-A7U6	19686	21874.7	41560.7
TCGA-B8-5165	21098	21490.8	42588.7
TCGA-CJ-4894	19167.3	23219.5	42386.8
TCGA-A3-3329	18591	22495.5	41086.5
TCGA-B0-4698	17194.7	23606.2	40801
TCGA-B0-4694	21333	24017	45350
TCGA-A3-3326	18328.3	23595.1	41923.3
TCGA-BP-5189	20904.2	22715.7	43620
TCGA-BP-4797	20798	22957.1	43755.1
TCGA-BP-4993	20441.5	22140.4	42581.9
TCGA-CZ-5454	19498.1	23349.1	42847.2
TCGA-BP-4329	21026.2	22357.1	43383.3
TCGA-BP-4354	21572.6	24412.7	45985.4
TCGA-BP-4964	19447.3	22148.9	41596.2
TCGA-CJ-4868	21959	23764	45722.9
TCGA-CJ-4887	19230.9	23910.5	43141.4
TCGA-B0-5075	17572.5	23140.9	40713.4
TCGA-BP-5192	17699.4	19646.9	37346.3
TCGA-B0-4699	19159.5	22672.3	41831.8
TCGA-B0-5119	19742	21545.2	41287.2
TCGA-BP-4771	20279.6	24977.2	45256.7
TCGA-B0-4822	19889.5	22324.5	42214
TCGA-CW-6097	21679.7	24028.7	45708.4
TCGA-BP-4756	15736	20555.7	36291.7
TCGA-B0-5700	18854.3	21407.4	40261.7
TCGA-B0-4718	18774	21904.3	40678.3
TCGA-BP-4776	18966.9	21744.7	40711.6
TCGA-B8-5163	22492.7	24077.5	46570.2
TCGA-BP-5200	21315.7	22832.4	44148.1
TCGA-CW-5580	17199.5	17504.4	34703.9
TCGA-A3-3319	17277.2	22029.6	39306.8
TCGA-B4-5377	19517.5	22143.7	41661.2
TCGA-BP-4334	15161.9	17797.6	32959.6
TCGA-B0-5399	19481.7	22563.8	42045.5
TCGA-CJ-6027	19026.3	23974.1	43000.4
TCGA-BP-4976	19240.2	20712.7	39952.9
TCGA-A3-3378	19422.2	24186.1	43608.3
TCGA-DV-5566	18993.4	20886.2	39879.5
TCGA-BP-4801	21695.9	22896.7	44592.7
TCGA-B0-5115	19368	22025.9	41393.9
TCGA-BP-4799	20375.7	22710.4	43086.1
TCGA-B0-5102	17308.2	21154.7	38463
TCGA-BP-4973	18380	22522	40902
TCGA-BP-4774	18634.2	21315.7	39950
TCGA-B0-5085	16975.4	20814.9	37790.2
TCGA-BP-4165	19006.6	22275	41281.6
TCGA-CJ-4905	21144.3	21541.3	42685.6
TCGA-BP-5191	17667.2	24249.8	41917
TCGA-MM-A564	18288.5	20837.5	39125.9
TCGA-CZ-5460	18181.7	22900.9	41082.6
TCGA-B0-4839	19983	22614.9	42597.9
TCGA-B2-5639	18981.3	22463.8	41445.1
TCGA-BP-4159	20688.6	22143	42831.6
TCGA-GK-A6C7	19270.8	21649.4	40920.2
TCGA-AK-3455	17636.1	22828.7	40464.8
TCGA-CJ-5684	19665.9	22281.3	41947.2
TCGA-BP-4991	19272.3	21730.9	41003.2
TCGA-BP-4158	18666.2	21157.5	39823.7
TCGA-BP-5201	17281.6	22913.8	40195.4
TCGA-B0-4710	19593.7	21845.3	41438.9
TCGA-BP-4995	18369.7	21182.7	39552.5
TCGA-B2-4099	18609.6	23048.6	41658.3
TCGA-B4-5838	20480.5	20602.9	41083.4
TCGA-B8-A54H	19003.2	21982.2	40985.4
TCGA-B0-5104	18364.5	21369.1	39733.5
TCGA-AK-3453	17913.3	23647.5	41560.9
TCGA-B0-4701	19210.2	22903.5	42113.7
TCGA-B8-5550	21725.2	22011	43736.2
TCGA-AK-3443	12684.7	15031	27715.7
TCGA-CJ-5689	21772.6	23114.3	44886.9
TCGA-AK-3445	19966.3	22881	42847.4
TCGA-B8-A54D	17910	23609.6	41519.6
TCGA-BP-4169	21792.2	23709.8	45501.9
TCGA-B8-5553	19946.3	22801.5	42747.8
TCGA-CJ-4912	17094.5	20894.2	37988.7
TCGA-CW-5591	19639.5	22437.5	42077
TCGA-A3-3320	18841.8	21464.9	40306.7
TCGA-B0-4697	20278.2	24697.2	44975.5
TCGA-A3-3374	18456.2	22435.1	40891.3
TCGA-BP-4967	18537.7	20886	39423.7
TCGA-CJ-4920	19981.6	21774.1	41755.8
TCGA-AK-3428	19857.6	21730.9	41588.5
TCGA-BP-5173	19512.4	22426.7	41939.1
TCGA-CJ-5680	19387.3	20975.8	40363.1
TCGA-B0-4848	20721.6	22786.5	43508.1
TCGA-B0-5703	17288.5	17568.8	34857.3
TCGA-MM-A84U	19989.3	22179.7	42168.9
TCGA-B0-4823	21185.5	22568.3	43753.8
TCGA-BP-4346	19589.8	24452.6	44042.5
TCGA-CW-5585	18384.1	17781.7	36165.8
TCGA-BP-4759	19569.9	21506.2	41076.2
TCGA-B0-5692	18334.1	23497.8	41831.9
TCGA-CJ-4873	19686.1	23988.6	43674.7
TCGA-A3-3316	21742.1	21918.3	43660.5
TCGA-A3-3359	18747.5	22961.2	41708.7
TCGA-BP-4338	18169	21692.8	39861.7
TCGA-B0-4827	21513.7	22944.3	44458
TCGA-BP-4971	20512.9	23632.2	44145.1
TCGA-B0-5702	19065	21413.9	40478.9
TCGA-BP-5009	19157	22971	42128
TCGA-B0-5707	17631.8	20287.8	37919.5
TCGA-CW-5590	20500.3	22264.9	42765.1
TCGA-AK-3461	19931.9	22084.6	42016.4
TCGA-CZ-5982	17213.6	15542.8	32756.4
TCGA-A3-3385	16734.6	19285	36019.6
TCGA-BP-4803	20100.5	21548.2	41648.7
TCGA-B0-5107	14155.3	22246.6	36401.9
TCGA-B0-5706	19941.3	23372.7	43314
TCGA-A3-3335	17453.5	21016.5	38469.9
TCGA-BP-4351	18143	20932.6	39075.6
TCGA-BP-4335	18960.3	22599	41559.3
TCGA-DV-5569	20080.8	22445.7	42526.6
TCGA-B8-4154	19129.7	22638.4	41768.1
TCGA-CJ-4890	22761.5	24994	47755.5
TCGA-BP-4807	21265	21842.7	43107.7
TCGA-CJ-4889	22230.2	23664.4	45894.6
TCGA-CJ-4884	19418.3	23315.5	42733.8
TCGA-BP-4331	19422.2	22742.1	42164.3
TCGA-DV-5575	20349.6	22300.8	42650.4
TCGA-CJ-5675	18529.9	23868.3	42398.2
TCGA-BP-4170	20696.8	22937.9	43634.6
TCGA-AK-3425	21091.4	23646.5	44737.9
TCGA-3Z-A93Z	19434.2	21386.6	40820.8
TCGA-CW-5583	19784.7	20612.8	40397.6
TCGA-B8-5545	21595.4	22564.5	44159.9
TCGA-CJ-4639	19058.1	22781.8	41839.9
TCGA-B8-4146	18827.7	21975.8	40803.5
TCGA-BP-5195	21075.3	22184.3	43259.7
TCGA-DV-5567	17642.4	18523.2	36165.5
TCGA-CZ-4854	19077.5	21705.2	40782.8
TCGA-BP-4340	16936.6	20152	37088.6
TCGA-B0-4844	18503.9	21568.8	40072.7
TCGA-BP-5190	18184.6	21084.7	39269.2
TCGA-BP-4975	20723.5	21241.7	41965.2
TCGA-CJ-4635	19347.7	22961.4	42309.1
TCGA-AS-3777	17707.6	19405.7	37113.3
TCGA-B0-5120	20954.3	22055.5	43009.7
TCGA-CW-6093	19648	21255.6	40903.6
TCGA-B0-4824	19044.4	23379.5	42423.9
TCGA-BP-5182	22235.1	23754.1	45989.2
TCGA-B8-4153	17595.2	21064.4	38659.6
TCGA-BP-5000	20120	22765.7	42885.7
TCGA-A3-3323	19849.2	22990	42839.2
TCGA-A3-3322	19420.2	20757.3	40177.5
TCGA-BP-4960	19761	22841	42602.1
TCGA-B2-4098	17019.8	22138.6	39158.4
TCGA-BP-4777	20121.8	24320.7	44442.5
TCGA-BP-4781	19984.3	21501	41485.3
TCGA-CJ-4870	18655.9	21197.8	39853.7
TCGA-BP-4798	20703.5	24741.3	45444.8
TCGA-A3-3306	16992.8	21566.3	38559.1
TCGA-EU-5906	20282.1	22064.2	42346.3
TCGA-B0-4814	19185.4	20678.9	39864.2
TCGA-A3-A6NL	19611.3	22770.7	42382
TCGA-BP-4762	22093	22785.5	44878.5
TCGA-BP-4789	20161.5	20625.3	40786.8
TCGA-DV-5565	20388.3	21492.5	41880.8
TCGA-B0-5701	18455.1	22119.2	40574.3
TCGA-CJ-4881	20451.1	23110.2	43561.2
TCGA-B0-5098	13229.9	15862.9	29092.7
TCGA-CZ-4857	19909.6	22476	42385.7
TCGA-CJ-5686	20207.3	23007.4	43214.8
TCGA-A3-3307	18852.7	22453.2	41305.9
TCGA-BP-4344	20730.8	21905.3	42636.1
TCGA-AK-3458	16763.2	21252.6	38015.9
TCGA-A3-3343	17920.2	23136.3	41056.5
TCGA-CZ-5459	18702.8	21704.3	40407.1
TCGA-T7-A92I	16011.5	20074.2	36085.7
TCGA-A3-3380	19561.7	21649.7	41211.4
TCGA-BP-5181	19819.2	21608.7	41427.8
TCGA-BP-4987	19124.1	21916.2	41040.3
TCGA-B0-4713	18415.5	21717.1	40132.6
TCGA-CJ-4886	20881	22772.9	43653.8
TCGA-DV-5576	17275.5	17740.9	35016.4
TCGA-BP-4166	20604.9	22125.7	42730.7
TCGA-BP-4970	21818.8	23253.5	45072.3
TCGA-CJ-4636	20695.1	23617.2	44312.3
TCGA-B8-4151	18216.7	20492.3	38709
TCGA-BP-4761	17509.5	21474.7	38984.3
TCGA-B8-A54K	15587.8	17885	33472.7
TCGA-B8-5551	20110.9	24906.9	45017.8
TCGA-DV-5573	20108.9	23550.2	43659.1
TCGA-BP-5004	19297	21121	40418.1
TCGA-BP-4765	19554.2	21112.8	40666.9
TCGA-BP-5198	21539	22879.6	44418.5
TCGA-A3-3331	19568.5	22396	41964.4
TCGA-BP-4974	19669.5	21151.9	40821.4
TCGA-A3-3328	12793.3	16344.6	29137.9
TCGA-AK-3434	19712.7	22238.1	41950.7
TCGA-BP-4782	19980.4	22814.4	42794.8
TCGA-CJ-4895	21593.2	22918.3	44511.6
TCGA-CJ-4640	20158.3	23566.3	43724.7
TCGA-BP-4343	22422	23497.5	45919.4
TCGA-B0-4811	18014.7	20575.8	38590.5
