# Supplementary material for: Analyzing and validating the prognostic value and immune microenvironment of clear cell renal cell carcinoma
Source: Anim Cells Syst (Seoul). 2022 Mar 29;26(2):52–61. doi: 10.1080/19768354.2022.2056635 (PMC9037198; doi:10.1080/19768354.2022.2056635)
Supplement: Supplemental Material [file TACS_A_2056635_SM4939.zip › supplementary table 3.xls]

probes	moduleColor	GS.Cluster	p.GS.Cluster	GS.Grade	p.GS.Grade	GS.M_stage	p.GS.M_stage	GS.N_stage	p.GS.N_stage	GS.T_stage	p.GS.T_stage	MMred	p.MMred	MMmagenta	p.MMmagenta	MMturquoise	p.MMturquoise	MMblue	p.MMblue	MMblack	p.MMblack	MMgreen	p.MMgreen	MMbrown	p.MMbrown	MMpink	p.MMpink
ABCA13	black	-0.000939002747416871	0.98317304570445	0.0973212194048113	0.0284414055107216	-0.0750772242760973	0.0912769917635572	-0.0268843048258067	0.545870387633929	0.0691754713387406	0.119798499429835	0.103501444118488	0.0197524126126157	0.377372499897825	1.32257665143254e-18	0.359000014087462	7.22669436156441e-17	0.313189505965047	5.31759739135705e-13	0.513203006832822	2.07400508450592e-35	0.377765501150826	1.21067144113702e-18	-0.333343292574711	1.26985637417358e-14	0.0369778878854771	0.406059736691661
ADAMTS19	black	-0.000845714958569541	0.984844553849323	0.05297634790559	0.233754719061783	0.00259361663398959	0.95354508416697	0.0122568898689722	0.783075499204466	0.0413012949582064	0.353372375947066	0.143974798088189	0.00115088136036389	0.253523676565792	7.06956273140227e-09	0.315765770518224	3.35042249911701e-13	0.18626814710602	2.43459757775638e-05	0.524999667420379	2.94118442503812e-37	0.335800951395332	7.899495929571e-15	-0.0640120259997778	0.150078064317895	0.0631803881069394	0.155456518737627
ADGRF1	black	0.110830133197596	0.0125227133175077	0.0620610494597841	0.162924293722735	0.0513858275879451	0.248113171511824	-0.0181964364663302	0.682726429745983	-0.0223934998052038	0.614932393868834	0.0910977757941436	0.0403234870550262	0.192870266441221	1.22437493753841e-05	0.127203416783005	0.00412047322133586	0.313200001084931	5.30764819304212e-13	0.7360765258863	1.24960644017872e-87	0.370418140757112	6.19793647683718e-18	-0.216011132633065	9.11096354792936e-07	-0.0195636244102897	0.660326628019025
ADH1C	black	0.0588231120083009	0.186042959227239	0.0768548226752852	0.0838448527074531	0.00215161308523429	0.961455145917896	0.0206056021717251	0.64345519607887	-0.0562677364884715	0.205929935068997	0.151066210404872	0.000643190460626627	0.214982504105901	1.0291344850836e-06	0.130730623465177	0.0031878654399672	0.286184744535029	5.17400776087207e-11	0.470258468290331	2.93662639348596e-29	0.376070443173496	1.77114334895529e-18	-0.0660822598437179	0.13730460935421	0.0467984024895611	0.292928443357021
AGR2	black	0.0666820299905755	0.133764749782118	0.0216194262201377	0.627213572867573	0.024797269864353	0.577486982528384	-7.0443372000892e-05	0.998737560107859	0.0652903390123802	0.142088346704227	0.0563079926306798	0.205605152145575	0.457485973878926	1.36584187457837e-27	0.137505007835623	0.00191398568234186	0.293540357826121	1.55869370500274e-11	0.567796747026124	1.30615984765411e-44	0.454693089092542	3.09570358915457e-27	-0.336603773357659	6.75858454820612e-15	0.0491520824774892	0.269299664885289
ALDH1A2	black	0.015583523594505	0.726305621959363	-0.0576579912658785	0.194927468012752	0.0685040195889958	0.123442287743681	0.10772039344468	0.0152418410739386	-0.0704571705661582	0.113076798402005	-0.0953738361811227	0.0317856349728366	0.100916410349915	0.0230565724858987	-0.00311173862603384	0.944278674540678	0.138209837156263	0.00181265747589361	0.474552436352214	7.78522512179601e-30	0.350030488641128	4.64806957210852e-16	-0.265289102837385	1.29726042180634e-09	0.204135882457755	3.58671088041925e-06
ALG1L	black	0.0461301275646524	0.299882885686805	-0.0135526313199844	0.760807355181573	0.0658786023941276	0.138522844676594	0.0478082283707036	0.282625954452819	0.00497058778967466	0.911104514017338	-0.0311892380105318	0.483481175695396	0.109375990821598	0.0137357829775431	-0.0149777760626448	0.736542148506632	0.0283971197385118	0.523500548185923	0.192503358949922	1.2728389477101e-05	0.0892170264796399	0.0446521545890061	-0.0343212858210397	0.440635540739346	0.0166041489417578	0.709168628474615
ANKRD34B	black	0.0989860834419536	0.0258264940785285	0.0175968090900174	0.692640688661231	-0.05179862671383	0.24432881747672	0.0384997121276911	0.387002577973689	0.0140143155660133	0.752919461429321	0.16660636723222	0.000164211666751604	0.204361661338597	3.49703268714372e-06	0.297205533597032	8.46183379972038e-12	0.178652628117406	5.22514795380181e-05	0.451306726243083	8.26520623584663e-27	0.260407737322212	2.6483113185736e-09	-0.121996524695754	0.00595126742635392	0.041426390001836	0.351915004513306
ANO5	black	0.0568289737830616	0.201435360249857	0.0805847847471086	0.0698363045606807	-0.127172208902561	0.00412972621541234	-0.0790568765356078	0.0753238252554823	-0.031176673488147	0.48365747766242	0.179166910117037	4.96734917346035e-05	0.0210054851274797	0.637028142100436	0.0586270168366018	0.187517000788851	0.31429286811714	4.36549678947572e-13	0.433063002860981	1.36274377264328e-24	0.272676373056077	4.28435770054458e-10	-0.129864099831743	0.00339724051360564	-0.109384576396229	0.0137283273132914
ANXA3	black	0.0989358009630105	0.0259023247630692	-0.0665268180355789	0.134673991971323	-0.0654770620351197	0.140949073683002	0.0505497311190268	0.255902937021195	-0.0322437482020904	0.468809227007854	0.0361173839592337	0.417078394587629	0.0581980341026901	0.190771589290917	0.0194072107478007	0.662874435733509	0.0469859151960727	0.290996631459402	0.427733205288912	5.71711968716675e-24	0.252441340638897	8.22826028639824e-09	-0.106583301311399	0.0163584454374606	0.09431723857955	0.0337369052746712
AQP2	black	0.121343849275472	0.00622610630438779	-0.00959812798113988	0.829307885310208	-0.120043069652304	0.00680807620522168	0.0662893072338145	0.136074558049614	-0.114186001680469	0.0100773945276896	0.00964558919794743	0.828476892894379	-0.052440616124622	0.238523963408439	0.0144486745112644	0.745521811221096	0.0647640752790547	0.145337240370693	0.5312690489385	2.85979507706526e-38	0.238192266206449	5.68681728277205e-08	-0.0234690636868152	0.598045538266491	0.079400747979264	0.0740591466396209
AQP6	black	0.0447717875689739	0.314354283916486	0.0939651404384271	0.0344094316699887	-0.0448182675169512	0.31385165694343	-0.0438951785212587	0.323932576972653	-0.0272574043246619	0.54030978650362	0.0802129131929782	0.0711408125928193	0.132141071669663	0.00287201725973922	0.119954460247551	0.0068494388810748	0.115653063480123	0.00914876609914385	0.448274197029612	1.97310827021193e-26	0.128773418766946	0.00367849365481376	0.055317765808257	0.213702353197802	-0.0883276138619885	0.0468315465249842
ATP12A	black	0.107662182534743	0.0152973348664742	0.0467548670525718	0.293378183375248	-0.0487209102561438	0.273527695269824	0.0715594782905114	0.107536094777824	-0.0635462620251363	0.153072597724807	0.161201527309798	0.000267782951819551	0.093961909069892	0.0344156562630683	0.230274087471286	1.58136264244642e-07	0.152732233553878	0.00055893240533351	0.515182565281732	1.0272713710894e-35	0.257263699492436	4.16164624125398e-09	-0.0891649669918645	0.0447773265877723	0.102765464500072	0.0206483181597207
ATP6V0A4	black	0.0202554881773477	0.649104286139096	0.0146652985281322	0.74184112247549	-0.0311075553803286	0.484627945815196	0.011686946369954	0.792927939454957	-0.0658213925218723	0.138866551206524	-0.0329988922402639	0.45845531827621	0.230637560219352	1.51004090854431e-07	0.159464794096752	0.00031233925523489	0.140326650113811	0.00153715913751102	0.7355152796503	1.97057814784845e-87	0.34270725415795	2.03392581239085e-15	-0.1367936317714	0.00202148990804732	0.132331163887712	0.00283170016131497
ATP6V0D2	black	0.199458669189442	6.02214329217953e-06	0.0810420913441447	0.0682590027764728	-0.141563132703018	0.0013945850834196	0.00306689632472814	0.945080382493117	-0.0096351814832263	0.82865910390104	0.190467259427001	1.57671326477294e-05	0.0696064609686328	0.117504256317457	-0.0198010216796056	0.656467184010987	0.250263087278847	1.11440267750694e-08	0.463800501988427	2.08819559974554e-28	0.266195688764232	1.1344006981369e-09	-0.105278344839448	0.0177276241512749	-0.054721663681251	0.218686019147814
ATP6V1B1	black	-0.139516228423354	0.00163774043935795	0.0557902382982236	0.209810722560128	0.00615135885777519	0.890108048726103	0.0204141179237538	0.646542276038687	-0.0361253744838548	0.416975275003231	-0.122710461786398	0.00566315726020842	0.415202769243686	1.50783486314922e-22	0.281601170377331	1.07382958906917e-10	0.125027065530573	0.00481264904845028	0.64343007069479	1.36175745858906e-60	0.370163464665441	6.55400755363909e-18	-0.11996973013184	0.00684229491717567	0.182766407746197	3.47225082280878e-05
ATP6V1G3	black	0.0980873244822406	0.0272111508610395	0.0444013731271876	0.318378739588033	-0.123367462829686	0.0054091729857303	0.0158675321696299	0.721522761462592	-0.0310076495367744	0.486032553450212	0.0612669082677156	0.168383879241098	0.145258987729447	0.0010377494935565	0.114812657549752	0.00967095130939827	0.107582632625666	0.0153734583646564	0.566250904726555	2.51479757272693e-44	0.29589200582689	1.05433089162686e-11	-0.0733560365238785	0.0989675991611108	0.0885112995222506	0.0463742795166412
B4GALNT2	black	0.0387607320890258	0.383789460034912	0.0257678640386775	0.562676721086389	-0.0436649453857263	0.326479329075547	0.0351358089471928	0.429859505795327	-0.0363792370437259	0.413706929344621	0.104559684614882	0.0185236001399487	0.0271621527816872	0.541726707341227	0.0336610647924087	0.449482353551761	0.22409641388981	3.42477957912213e-07	0.399487417983394	7.55408046392848e-21	0.177951632435249	5.59695419924407e-05	0.0031416688990181	0.943743600842415	-0.00545910751240667	0.902409298786607
BMP7	black	0.0500721573938562	0.260427657408508	0.0794146754551915	0.074008291516804	-0.0120315885962575	0.786966165584653	-0.0412883559105034	0.353523334131219	0.0533180314708805	0.23074837255871	0.0983251757827907	0.0268386322236768	0.355079253597046	1.64227151496364e-16	0.144097821783058	0.00113957061292105	0.390571872464862	6.35355263421872e-20	0.552959909660065	6.10812592447268e-42	0.365705896896622	1.72842134806817e-17	-0.272265698062016	4.56056153038261e-10	-0.126593827123808	0.00430465121984149
BRINP3	black	0.110725079231346	0.0126070694592207	0.106683151037995	0.0162576029043934	-0.0526101809461807	0.237007097393994	-0.056757824587816	0.202001165542692	0.149846150293111	0.000712206389237828	0.137562960756944	0.00190546255845335	0.148692499975297	0.000783717213985615	0.197384837084951	7.54856647462895e-06	0.167157627139978	0.000156088412804008	0.405629719162936	1.67697952314379e-21	0.291071603373725	2.34060822136987e-11	-0.121174101859485	0.00629942834907227	0.0445781862130469	0.316453533068957
BSND	black	0.0334254027383095	0.452664327240936	0.0336432726388103	0.449722145855877	-0.0410838491405535	0.355914684072148	0.0481125209778079	0.279570092913568	-0.0816771362353051	0.0661172104413402	0.0193817692848406	0.663289218309005	0.0953004656891886	0.0319179434628057	0.180859684172451	4.201111906415e-05	0.172427968224054	9.53287735208915e-05	0.623752548570938	5.21277356540407e-56	0.243762058069444	2.70960218241285e-08	-0.0994318306621764	0.0251625942167971	0.0496981497912414	0.264009471592738
C10orf71	black	-0.0514171190626445	0.247824881172492	0.00889074621123975	0.841715420795209	0.0257400538190683	0.563098520350134	0.029727115560796	0.5042288252769	-0.00574065915553937	0.897403159827401	0.0481723905665015	0.278971498414713	0.0626129054380245	0.15920949896286	0.241374691771452	3.73145361046332e-08	0.162286469972509	0.000243041651415839	0.36750099508553	1.17176560039451e-17	0.19625629984723	8.52757415802363e-06	-0.112724078793759	0.0110850848028837	-0.0169330793124123	0.703676294235679
C15orf56	black	0.115080277420936	0.00950186161524832	0.0524064579674159	0.238830354876375	0.00294925082565812	0.947183955630557	-0.00156306360376077	0.971993524409248	-0.0231836032657364	0.602506912317264	0.111954675242262	0.0116504738995581	0.0103971049061442	0.815344792502982	0.0641808713827783	0.14900357870417	0.300790740142255	4.61615925871372e-12	0.433462437560496	1.22263038065471e-24	0.34933728833531	5.35398304293558e-16	-0.19266691808586	1.2510135397912e-05	-0.0098493098280492	0.824912158836888
C16orf89	black	0.0167610662384269	0.706546591653561	0.0606872934893225	0.172454255928018	0.151604045365777	0.000614781775963787	0.0713069823281355	0.10878593888746	-0.0446378489155326	0.315805625732614	-0.0718392757443603	0.10616438220022	0.130184621884142	0.00331838125151771	0.0851514959879297	0.0553554195528918	0.115706679413046	0.00911631977637049	0.464689202662637	1.5981208283925e-28	0.349738919171152	4.9330855920927e-16	-0.12801623842053	0.00388598597622767	0.0665150681966054	0.134743016797451
C1orf116	black	0.102335713389093	0.0211876219588944	0.0120166521586264	0.787224287534985	0.0168981687150254	0.704258491384986	-0.0558296131270642	0.20948872692642	-0.116908107141099	0.00841562356485949	0.0144195694690499	0.746016782769833	-0.0636676291600734	0.152287961925957	-0.0856457293023299	0.05394995486465	0.223424113764	3.72033356226021e-07	0.527507337060854	1.16465187376692e-37	0.200595652706782	5.31526038998836e-06	-0.123755480599642	0.0052640340146514	-0.0978888189446315	0.0275254443106061
C9orf135	black	0.0563701527522698	0.205104379093538	0.0482478808030886	0.278217963624526	-0.13188347191729	0.00292748597699528	-0.00603380130718403	0.892195261385182	0.0289432100895054	0.515542325209202	0.124594199732907	0.00496222771140671	0.114278793260921	0.0100162698592888	0.168136797505243	0.000142581688168574	0.173724623380987	8.42488645858882e-05	0.311843100509475	6.75754825651196e-13	0.241615073266822	3.61369139499666e-08	-0.0915950337787291	0.0392401986003247	0.112613128918378	0.0111650859510193
CA10	black	0.103810820483681	0.0193860319597809	-0.0108250583165963	0.807889464112078	0.0212606091200971	0.63294184285996	0.0374499550026608	0.400089302930825	-0.0738520948516144	0.0967000038928344	0.0835462741907295	0.0601316143194321	0.0552179950794154	0.214530736223357	0.098984507592263	0.025828867698846	0.201436227831308	4.84435472900161e-06	0.6045230437723	7.76506132215195e-52	0.31410253122652	4.51689228026948e-13	-0.0389492945743751	0.381478443914687	0.0808741825619965	0.0688347122080466
CALB1	black	-0.0349592454713673	0.432182374796393	-0.0888660625069439	0.0455017377582542	-0.0249872527976885	0.574573679932602	0.0691080166563425	0.120160718722591	-0.118304522781813	0.00766186826828557	0.115765742210307	0.0090806958094502	0.164551283568671	0.000198123447420636	0.3252684205661	5.86387610499051e-14	0.0843550860774494	0.0576841245970589	0.552243364466275	8.15611472759292e-42	0.234693205196982	8.97630457869433e-08	0.0150734456535616	0.734922270976289	0.20826852519761	2.24630034098447e-06
CALCA	black	-0.01856534044118	0.676653834083125	0.00158333169714958	0.971630518813799	0.0481464278327543	0.279230974968751	0.0916012901151029	0.0392267275316308	-0.10145808983809	0.0223270818704545	-0.0315877197603945	0.477907869791688	0.0456224698080839	0.305238641926279	0.171467205710033	0.000104408303602142	0.0820687913720907	0.0648240347658724	0.344337610953388	1.46916649031804e-15	0.148605961759791	0.00078934079628169	-0.164273109034548	0.000203188165112308	0.027703826603523	0.533693728866148
CAPN8	black	0.0320659163390007	0.471266143235831	0.177784073823487	5.68945567711789e-05	0.0374760724926857	0.399760527308004	-0.0287278792998399	0.518672866694978	0.166054617185385	0.000172737973551123	0.179574775436139	4.77149151265203e-05	0.422823177883032	2.09495088942634e-23	0.334617877553701	9.93274727922412e-15	0.447184222915736	2.6918662578219e-26	0.488684147453922	8.61087213751825e-32	0.348188052756218	6.76305610388936e-16	-0.377561645896634	1.26750186561102e-18	-0.14073986166123	0.0014880886180998
CAPSL	black	0.076034702063692	0.0872107319968576	0.0463294315817466	0.29779742483096	-0.0868170514868066	0.0507372886635448	-0.0983050549279794	0.0268699742679417	0.00795609252225917	0.858169120974927	0.0782230772183278	0.0784634216355009	0.0506009201438231	0.255421203478038	0.129267210056849	0.00354864386698566	0.0895443719865978	0.0438718093187328	0.234257036935959	9.49708145102502e-08	0.0637260229953798	0.151911536403527	0.0629343688890299	0.157075233405204	-0.0820321752705456	0.0649440461884127
CAPZA3	black	-0.0428892643374564	0.335154805329327	0.00769383824206562	0.862797241572731	-0.0495206397505399	0.265721257640491	0.0333020320183374	0.454335158317835	-0.0605049465240266	0.173749850223673	-0.0064148240461889	0.885433051201079	0.0848991645564137	0.0560846320927511	0.190061533179427	1.64499132547932e-05	0.149061376500738	0.000760159606109551	0.32122398489253	1.2405428168081e-13	0.118645347211521	0.00748731427796285	0.00392568381904111	0.929737229591833	-0.00419492194916084	0.924932090549355
CEND1	black	0.0714821001602298	0.107917902433827	0.1686716475319	0.000135675384101834	0.0577633178668824	0.194111777249047	0.0321790747272148	0.469701933924443	0.0949162859683827	0.0326184428797013	0.140334293086461	0.00153623817461141	0.225471126029507	2.88917959769135e-07	0.271439593020842	5.16963539857757e-10	0.209080376424605	2.04672207566058e-06	0.369642089106402	7.34691055325707e-18	0.334881597886992	9.43916366025246e-15	-0.270125884890698	6.30459040042061e-10	0.0253137972848418	0.569582532578912
CHL1	black	0.0526860831922129	0.236330310112226	-0.0363105488916845	0.414589757573316	-0.0648974032953642	0.144508822904821	-0.0103464936817935	0.816227602295627	-0.0994901334557498	0.025076856329637	-0.0776316656499438	0.0807540608095413	0.0459300705275923	0.301985968185904	0.0124524345109189	0.779703067060523	-0.027501325319165	0.536689769995856	0.440933141773898	1.56455306230936e-25	0.223527198560643	3.67347429306274e-07	-0.0242359580873048	0.586134707567825	0.112711567945255	0.011094080364696
CHODL	black	0.0335058512965548	0.451576665051915	-0.0924924156649233	0.037347548691606	0.0821666807595174	0.0645040920967836	0.00124409129160369	0.977707095532954	-0.150305741112033	0.000685440418768413	-0.00928178673565251	0.834851485730847	0.0736418938558824	0.0976557696487037	0.0181157407686847	0.68405752707219	-0.0296000937448161	0.506053125581974	0.275961433290671	2.58944040604161e-10	0.172049231538635	9.8815407124429e-05	0.0496769565133701	0.264213445608352	0.210762978657354	1.6857781565569e-06
CKMT2	black	-0.0194317030960671	0.662475224306889	0.141412180367488	0.001411314470166	0.0789623234677826	0.0756746337997835	-0.0215756274498433	0.627911600146391	0.0800834532713113	0.0715995992113536	-0.0677310999325043	0.127742881925437	0.0547528957956429	0.218422856605945	0.0766715476490264	0.0845877909974673	0.123256426909737	0.00545136398454195	0.25153804685835	9.33439388486709e-09	0.146954406851862	0.000904083603343868	-0.0853322295809827	0.054837974116014	-0.0404700869791237	0.363152440258217
CLCNKA	black	-0.0311930429146212	0.483427793175232	0.224407389641617	3.29584039243724e-07	0.0773328496352613	0.0819318493696695	0.0427899572302988	0.336276083986754	0.0828951456096711	0.0621637701309866	0.108895896224556	0.0141584094727727	0.243706611324481	2.72991885528703e-08	0.288965545460348	3.30072711504398e-11	0.422249251097714	2.43498640045331e-23	0.552341240398276	7.84058335410203e-42	0.269568723886469	6.85605124503724e-10	-0.216868589717522	8.22739991917502e-07	-0.162079780922193	0.000247583638369331
CLCNKB	black	-0.0105398611177335	0.81285596351655	0.0213102542247104	0.632147972847921	0.0202211761618108	0.649659001646885	0.0386451017832931	0.385210838703467	-0.126836728489834	0.00423038845765706	-0.0536217972931014	0.2280987448896	0.120537365432351	0.00658141968413796	0.0483884790295428	0.276818213280764	0.225601752535368	2.84270651654498e-07	0.669247842762752	3.84042107113248e-67	0.262350633531843	1.99692485699378e-09	-0.131164185086327	0.0030875691039438	-0.0352805452404968	0.427960759095284
CLDN16	black	0.22267510805119	4.07850263000474e-07	0.0168471264460841	0.70511002423322	-0.0471283776820511	0.289534663495592	0.0181560569490984	0.683392378127991	-0.0417790433037725	0.347827017010355	0.179122296237349	4.98922794805674e-05	0.0477423585640929	0.283290413660924	-0.0027296507882723	0.951111509020655	0.300576164628625	4.78779056823042e-12	0.62583467760242	1.76859488466292e-56	0.266077904427768	1.15437826804568e-09	-0.225958583137391	2.71939591626685e-07	-0.0702868428383855	0.113952601055122
CLDN19	black	0.0745516655038827	0.0935727420656776	0.00603373904909848	0.892196366964621	-0.0957663268219331	0.0310857948562512	0.0481167227627296	0.27952805379748	-0.0420772811979178	0.344393414346192	0.0637487788681944	0.151765036119261	-0.0459421422562189	0.301858788404005	0.0485892175050142	0.274828032379412	0.0544278570895492	0.221172761782649	0.379891135795664	7.48952456909158e-19	0.167320393851169	0.000153762992298976	0.104240897312276	0.0188865534238758	0.130104096374976	0.00333803533546721
CLDN8	black	0.0463130126275681	0.297968862040337	0.0261926956979532	0.55625224869159	-0.100221087320851	0.0240231593338046	0.00812033149731113	0.855273183565468	-0.0199649275913482	0.65380782848767	-0.0346271145171149	0.436571475404436	0.205135885172389	3.20551305733405e-06	0.0603279110442148	0.175014629078183	0.1034489337663	0.0198151930830136	0.645525200858768	4.22839672495591e-61	0.318140763028914	2.17986972654285e-13	-0.117469682744518	0.00810489055112869	0.0609815342184556	0.170378857647902
CNKSR1	black	0.0988142955892906	0.0260863589968653	0.0554680867933301	0.212458607302971	0.0500684292098126	0.260463195434118	0.0393765497898576	0.376273609701951	0.096957360094026	0.0290422514868505	0.168452082122995	0.000138471632152608	0.353490921746979	2.28278277990003e-16	0.328998547060344	2.90873845392731e-14	0.226383074116299	2.5794057252551e-07	0.45948605008134	7.56648249820046e-28	0.281067953628818	1.16801891586255e-10	-0.284671460545164	6.59420163107736e-11	0.0735085425043364	0.0982659986929124
CNTN3	black	0.0353424080029728	0.427150689563081	-0.0155141874837177	0.727474905924655	-0.068365684250063	0.124203604926529	-0.0132224486116406	0.766463837389235	-0.0545314133553521	0.220293978466426	0.0995699806061313	0.0249598453536213	0.00929809775548332	0.834565446891886	0.0526094528845702	0.237013595808328	0.326698865556999	4.48658649546416e-14	0.526357833556004	1.7825326536851e-37	0.419469353012785	5.0248913585479e-23	-0.102824065781855	0.0205757106676663	0.0515637398809193	0.246477168276726
COL26A1	black	0.087260321373361	0.049563921466235	0.189388550465724	1.76447921958161e-05	0.0363582753180779	0.413976226427196	0.0311498030203586	0.484034633470456	0.121682005537824	0.00608231941406755	0.2080464239073	2.30406566802646e-06	0.222053345722699	4.40080897259954e-07	0.277088394028888	2.17526499114507e-10	0.425242990427284	1.10757994269366e-23	0.561574955849259	1.78658771695655e-43	0.456639735748811	1.7515393808104e-27	-0.327810465789221	3.64031517086005e-14	-0.0842854891757878	0.0578914280083452
COL4A6	black	0.0167819223421965	0.706198353419501	-0.0658924089059407	0.138439995615043	-0.00109966145918611	0.980294578340161	0.0704288570601992	0.113222015114364	-0.0561481694949508	0.206896781345481	-0.181883159010524	3.79358458574869e-05	0.150537341684042	0.000672308422215526	0.106787714263542	0.0161525842338455	-0.0244535784618097	0.582774882685703	0.487370822205816	1.32042429623138e-31	0.400247883394302	6.28044244062515e-21	-0.286435731153771	4.96930217049299e-11	0.329524475068436	2.63291815147288e-14
CPNE4	black	0.0840933976210755	0.0584668030781467	0.149827043848251	0.000713339811590581	-0.052641777217134	0.236725201461599	-0.0757673767524281	0.0883310736993389	0.0821432590461711	0.0645805253601164	0.17382869540555	8.34142944504328e-05	0.125219593043027	0.0047474370043634	0.190132206915987	1.63289926480992e-05	0.378611203271291	1.00052418066831e-18	0.445624669629023	4.19014874556568e-26	0.269110529174373	7.34446486175539e-10	-0.218486241682661	6.77942636214427e-07	-0.129212041692666	0.00356294201900777
CRISP2	black	-0.0128924078057156	0.772130318095853	0.0628476948126978	0.157648540744419	-0.0864405942826584	0.0517519323700037	-0.025716100631809	0.563461941620796	-0.0204938145053655	0.645256678814679	-0.0293911605393658	0.509061360198365	0.179686394020083	4.71917803871347e-05	0.179391074088576	4.85878409205096e-05	0.162507362525887	0.000238273765881777	0.497459404542745	4.7165243312068e-33	0.272661604072512	4.29400230660091e-10	-0.251279286148725	9.67696021234539e-09	0.0495113237118975	0.265811305137082
CST6	black	0.167940673416253	0.000145195865561581	0.115527323944188	0.00922526235244654	0.0632378021396532	0.155080579176068	0.0278008040575839	0.532261920465269	0.0364277683487248	0.413083840423951	0.16903016107691	0.00013122329986788	0.232189387609118	1.23892232637579e-07	0.0857464503395302	0.0536672051515368	0.28089860538806	1.19958347474835e-10	0.410539193138115	4.92288838102778e-22	0.268410364432232	8.15680735943425e-10	-0.212710584119366	1.34404054102475e-06	-0.0693170017817521	0.119041278701527
DDN	black	0.0576467755933604	0.195014474057543	0.119936020922967	0.00685807456273744	0.0309610163913308	0.4866889342546	0.0482409961672098	0.278286627965734	0.0321663227609718	0.469878063545108	0.0343173246520712	0.440688320986032	0.172536814469229	9.43483710554725e-05	0.135934223154796	0.00215872151873944	0.322264774620861	1.02407739968413e-13	0.499306313184025	2.53190588731782e-33	0.357187080953952	1.05779138806856e-16	-0.283650695443067	7.75992406495649e-11	-0.0248582471831119	0.576551167437334
DIRAS1	black	0.131008562035111	0.00312323470683956	0.134261179726991	0.00245057710395925	0.0188439576346261	0.672081294312065	0.0544526865290084	0.220961830019666	0.00189945588467459	0.965969477151781	0.132058332336821	0.00288972827387973	0.373369720776751	3.23230162353164e-18	0.107601747107425	0.0153551369099066	0.331225532627534	1.90511280972776e-14	0.506308233461578	2.31244703987087e-34	0.422455648114671	2.30685058683821e-23	-0.320834174049315	1.33266097550137e-13	-0.0828089060724837	0.0624371214936309
DMRT2	black	0.091005475510712	0.0405273227828423	0.0603905498728913	0.174566343250767	-0.0917363460087458	0.0389368799248117	-0.0479831175283303	0.280866880702735	0.0843927002489561	0.0575723422642918	0.209997623503317	1.84166973211242e-06	0.286664592428721	4.789542209657e-11	0.314937808743463	3.88853215593035e-13	0.180634461243314	4.29618839267263e-05	0.525455332491786	2.48694187352337e-37	0.255240006382256	5.54931613722529e-09	-0.113395696610352	0.0106115606333845	0.00184920578483842	0.966869231467447
DMRTC1B	black	-0.00373871278178429	0.933075647580647	-0.0111575024453032	0.802109935868456	0.0123203018191085	0.781981425571039	-0.033703613269929	0.448909203154797	-0.0368925350103736	0.407144865396491	-0.01052684474182	0.813082814922418	0.0201015470212438	0.651594535396533	-0.025889919053534	0.560827305644939	0.0853096926488496	0.0549022777197729	0.155167269977106	0.000454067204423945	0.0590876988708353	0.184067626247995	-0.0103470554722055	0.816217801726866	-0.010244969847199	0.817999179072474
DPP6	black	-0.0139424453951551	0.754145700808194	-0.0924151881750047	0.0375073227019496	-0.0108430642605555	0.807576160505086	0.0461593075310356	0.299576949514296	-0.12659883459231	0.00430310845359544	-0.126845656022673	0.00422768123137663	0.0770252299842311	0.0831588100824216	0.156202375495288	0.000415297966621259	-0.122726943685285	0.00565665671493736	0.319906442155078	1.57969696213277e-13	0.18513047000259	2.73422218160299e-05	0.0573655387667391	0.19720547292928	0.235623030108349	7.95653078103925e-08
DUOX2	black	-0.0103263738117922	0.816578617143716	-0.00354085700073194	0.936609692918808	0.0777808482670426	0.0801712057776623	0.0749514760651992	0.0918221353592365	-0.0498637882205664	0.262419020025375	0.0477523258905994	0.283189800936232	0.273071090812933	4.03426561054204e-10	0.396504076979167	1.55161237468726e-20	0.16952227539045	0.000125335287434127	0.481743369113524	8.07669075391612e-31	0.36929875038997	7.9198494265849e-18	-0.263108113261003	1.78768037229296e-09	0.203021182023462	4.06264458607766e-06
DUOXA1	black	0.0134608653973671	0.762378166881359	0.0705023413994809	0.112845425389144	0.118044192051756	0.00779763751200506	-0.00272673514595705	0.95116366354978	-0.00496454303284903	0.911212173983604	0.0474080771232823	0.286678721045782	0.242943607901736	3.02491543833766e-08	0.209551693696857	1.93877015539575e-06	0.244684972277221	2.39215716013704e-08	0.394843873573135	2.30873626705706e-20	0.373045287830877	3.47321662288514e-18	-0.331533372870672	1.79637774201877e-14	0.097658988051224	0.0278932303505104
DUOXA2	black	0.00107085861812755	0.980810611285696	0.0421890740003922	0.343111923706548	0.115281632728413	0.00937637796317931	0.0633751087627844	0.154184305143836	-0.0214089697283353	0.630570679037303	0.054348252332432	0.221849992503904	0.17622941910864	6.61932002858657e-05	0.213139739266987	1.27822799130378e-06	0.163307435481837	0.00022172699310631	0.33307939613149	1.33592263137014e-14	0.205923152421248	2.93298937264253e-06	-0.219270892025131	6.16854535736462e-07	0.0321320571262806	0.470351519251143
DYDC2	black	0.027111485133363	0.542481170020155	0.176648703034523	6.35532506043225e-05	-0.0931294061650846	0.0360515915461364	-0.0660330014219691	0.137598504707687	0.0789800560236474	0.0756087418053041	0.218571142196947	6.71062370528502e-07	0.203751293953648	3.74455081006509e-06	0.24562846519337	2.10494642910598e-08	0.490829559736579	4.26591933415407e-32	0.509067029424181	8.86948644405524e-35	0.336346011213501	7.10604184563312e-15	-0.273236834694867	3.93353946302165e-10	-0.136361533595485	0.00208945769003461
EHF	black	0.228992816184475	1.85960094650826e-07	0.0781326956773841	0.0788100328013127	0.00848230701700276	0.848897575136363	0.0566976184247824	0.202480849228619	-0.0186793006663588	0.674782121604405	0.225251963949086	2.96879881426613e-07	0.164029367491918	0.000207725387715235	0.0186343754242436	0.675519746809058	0.400818530952947	5.46612039220723e-21	0.644786979187466	6.39142891325991e-61	0.336187844883541	7.32786169389199e-15	-0.32398736352414	7.44373047862236e-14	-0.0892979110529356	0.0444582593723479
ELF5	black	0.011798591595182	0.79099531071736	0.0456246635678909	0.305215362630433	-0.0976735129744867	0.0278698624848073	0.0403327694342125	0.36478423566473	-0.0204527344601683	0.645919215344953	0.0606725844867062	0.172558497046092	0.0981944686913014	0.0270427963397691	0.136300134154635	0.00209928343223625	0.160772004388955	0.000278213150523795	0.324852183275117	6.33726626556173e-14	0.119054206157208	0.00728261317473191	0.0483200001426533	0.277499367986952	-0.074962287729929	0.0917751623812342
EPB41L4B	black	0.0501515292209724	0.259671858004818	0.198498499410878	6.68812475094835e-06	-0.0218025894487583	0.624298083322879	0.00779866367723133	0.860946766884387	0.0830302740387861	0.0617374426636749	0.0460041040909563	0.301206558821252	0.217881982840457	7.28906165394099e-07	0.121889618196212	0.00599552520097317	0.450995241616879	9.04157686980061e-27	0.648880279824236	6.37444067765858e-62	0.38256702461415	4.07103579756678e-19	-0.409075309960211	7.1099158008163e-22	-0.196776030024708	8.06255622910118e-06
EPN3	black	-0.0355458698441414	0.424492724334213	0.135938682099869	0.00215798804848556	0.0173727861915926	0.696358313740397	-0.004302888546147	0.923005949078029	0.0807296459736918	0.0693334656798315	0.0697954044001728	0.116509376847144	0.516154118869231	7.26437021555721e-36	0.231245043101267	1.39770858902873e-07	0.381419913805842	5.29051423662742e-19	0.595547800112238	5.52479035419845e-50	0.260166107507112	2.74250508895331e-09	-0.270670713905364	5.80717731849233e-10	-0.189353043180772	1.77100716837463e-05
EPS8L1	black	0.114983465960209	0.00956272389683155	0.153553117007459	0.000521298029651333	0.0848800316178259	0.0561402481606646	0.064425292744384	0.147458534268741	0.0502553851315948	0.258685203605862	0.187720572453211	2.09717621305877e-05	0.202420306734934	4.34364351331371e-06	0.10356860968134	0.0196723630922125	0.585126133358308	6.62408348473617e-48	0.449194617228108	1.5165396726393e-26	0.271634367150867	5.01927011622882e-10	-0.4019327336569	4.16469801087595e-21	-0.276502164797238	2.3819360065764e-10
ERBB4	black	0.0264534732594027	0.552326416162381	-0.0726274791319196	0.102374488636169	-0.121308159079601	0.00624145869976586	0.0458018895723557	0.303338591197784	-0.0368952363257512	0.407110495983537	-0.0442048289725247	0.320527743022774	0.234651442921903	9.0249494500422e-08	0.123427901935535	0.00538633132134952	0.159334531298695	0.000315945951477775	0.603049287728626	1.57875340989735e-51	0.463473619740479	2.30362697520534e-28	-0.260841176119967	2.48715688216775e-09	0.350208353611986	4.48221470214076e-16
ERVMER34-1	black	0.0551647920357651	0.214973416447686	0.0633678686840187	0.154231466794009	-0.0398923805149832	0.370048286698501	0.00150524548338302	0.973029090011499	0.0322466277107457	0.46876950208458	0.040005181210756	0.368695496542727	0.216369545000129	8.73108809243427e-07	0.0878753679032943	0.0479735108810745	0.397339979211898	1.26915555268295e-20	0.590611715570397	5.4492704787372e-49	0.426977228620686	6.99225076852239e-24	-0.44881379087555	1.69116805171643e-26	-0.0861690291950268	0.0524943296629231
ESRP1	black	0.0799558972258033	0.0720540000372249	0.0503906383389867	0.257404155627621	0.0126175269559422	0.776859036184723	0.0151659694299694	0.73335677583442	-0.00980617780600618	0.825666591691244	0.0438128405922531	0.324841882068091	0.443590269741655	7.43755827349499e-26	0.112022556146061	0.0115995858811417	0.301338409608941	4.20489939092986e-12	0.638383910122509	2.19419133852806e-59	0.385498429851361	2.07425179830939e-19	-0.241251454587015	3.79325742822996e-08	0.00869819822670985	0.845099662036603
FAM3B	black	0.115442288542309	0.00927731747839862	0.0451079577267696	0.310730879613402	0.0358067467363415	0.421098847746608	0.0155272288558515	0.727254927856057	0.0308253675631118	0.488600959863506	0.0955920002938392	0.0313949875593055	0.324081950600627	7.31404562398321e-14	0.0755779852677809	0.0891317790027443	0.326147708888792	4.97493732038676e-14	0.567733927063682	1.34148991923266e-44	0.356072329797601	1.3354087876043e-16	-0.315337021742859	3.61927443738958e-13	0.00387872700891327	0.930575542425758
FAM83B	black	0.107335788495879	0.015611790730605	0.0101920014344716	0.818923839113891	-0.0656019889598301	0.140190761750995	0.0313435417166413	0.481318866683001	0.0064196357360769	0.885347707728467	0.114981669349897	0.0095638566365667	0.348124276520577	6.85112028422465e-16	0.20028291125106	5.50137228565333e-06	0.247538020886204	1.62223446314516e-08	0.626518706875177	1.23773725521322e-56	0.392191764771659	4.33574423229378e-20	-0.258594977377617	3.43926198528204e-09	0.0853455654023301	0.0547999531204664
FAM83E	black	0.033489241634294	0.45180110640052	0.0435705441083929	0.327527299871607	0.0213441782494252	0.631605740056477	0.0176225824155499	0.6922134553455	0.0719517841326789	0.105616722381449	0.153147163521691	0.000539604934783085	0.359517619930131	6.47895272818319e-17	0.457665842458041	1.29539393392603e-27	0.24283522728697	3.06924212110466e-08	0.447767989846291	2.2796233230945e-26	0.322101210447828	1.0554598987947e-13	-0.216450955664122	8.64694642338927e-07	0.0962800056528586	0.0301898206041486
FAM83F	black	-0.029808966963584	0.503055102190873	-0.117484160075711	0.00809701710753272	-0.0205345642695185	0.644599746283245	0.0607940769135612	0.171698900839566	-0.139171365957059	0.00168234477953459	-0.0339860352724813	0.445115328349419	0.142149278746188	0.0013313389265652	0.122391775300978	0.00579017678047248	0.0380575895152548	0.392482231034793	0.297712772465038	7.77052499347643e-12	0.149820775442334	0.000713712026503591	-0.0191111694964258	0.667707264996094	0.149706139162139	0.000720550884351705
FAXC	black	0.0395241136262271	0.374486183443105	0.161962755968104	0.000250190330367656	-0.0793742146780604	0.0741561097857705	-0.0445932429116343	0.316289942807714	0.0810598831272238	0.0681982319785992	0.129583603013225	0.00346764381728967	0.197854029563086	7.17392135670898e-06	0.148213933821587	0.000815287077584027	0.51347356298417	1.8846248775642e-35	0.569774034936011	5.62194581595532e-45	0.493261280577693	1.91271816094615e-32	-0.425265734918069	1.10093769136836e-23	-0.146124244632445	0.000967408423879752
FGF9	black	0.101104182287542	0.022801392588717	0.0302582711607366	0.496637943810886	-0.0260275913816599	0.558744779721395	0.011613006721232	0.794208567018476	0.0154749073722444	0.728137606644288	0.0822438899957582	0.0642526582739639	0.200123541168189	5.59858956269731e-06	0.158125393448057	0.000351329452802916	0.280280173590497	1.32206910987842e-10	0.663949159355648	9.59371844894616e-66	0.512836503907935	2.3609264527472e-35	-0.294717804208935	1.28217199479792e-11	0.0873465272242857	0.0493383845269888
FGFBP1	black	0.0628056169386611	0.157927434957714	0.0536346159160895	0.227987410340622	0.124503810631236	0.00499398615808922	0.0237591827781032	0.593526742658057	-0.0070827697054602	0.873599011808787	-0.00950220123138033	0.830988035118545	0.491481844762779	3.44224792712564e-32	0.0866635645002516	0.051148949355661	0.195777962636772	8.97804970244755e-06	0.50883196328279	9.62735979597906e-35	0.352229216495168	2.96141802104655e-16	-0.288923103893587	3.32357316077016e-11	0.0130293115743302	0.769778323015195
FOLR3	black	0.0833065338780237	0.0608733560526035	0.115791723497681	0.00906506437209876	0.132285332655802	0.00284137319387776	0.0130972606983571	0.768611744992198	0.0647588668042971	0.145369676036593	0.042821670606198	0.335917746334161	0.0305510357082428	0.492480084597922	0.0284024505118566	0.523422559753327	0.100856163914498	0.0231389689814523	0.339515594551561	3.82373238086856e-15	0.144482706181421	0.0011048428029445	-0.142709425260212	0.00127337419870995	-0.0321061497361022	0.470709661584984
FOXA3	black	0.0902008390924449	0.0423414494139388	-0.0240969945328222	0.588284831253717	0.0487778420578126	0.272966849800941	0.0701595600389472	0.114610542016907	-0.169051056039116	0.000130968102626613	-0.0155070784098252	0.727594829145341	0.047091112075001	0.289916610687358	0.0769338559909342	0.0835261065944811	0.0578371233293692	0.193541688935044	0.442813498560135	9.24990789354547e-26	0.303046803211601	3.13900423634585e-12	-0.243223853908248	2.91314902463955e-08	0.145649783602907	0.00100541496670552
FOXI1	black	0.0734981339537853	0.0983137567263304	0.0480777710092396	0.279917932745777	-0.145644614282313	0.00100583653967127	-0.0104496096095413	0.814429201772437	0.0403964437815988	0.364027002613089	0.0757723938391035	0.088309941432694	0.395840100933306	1.81939003794604e-20	0.201291654243534	4.92240525494439e-06	0.139627878697861	0.00162353382761543	0.577529918460748	1.94820405511991e-46	0.30716245429287	1.53989733728691e-12	-0.0678421577312536	0.127117894615963	0.079058887514658	0.0753163785687664
FRMD7	black	0.0331943127309662	0.45579684918659	0.0894830802035782	0.0440170403824789	-0.116468902730292	0.0086660030929485	0.0279253962824185	0.530425248736896	0.00313925244616679	0.943786799658282	0.0768731467677256	0.0837708632442684	0.188076444057012	2.02154856924994e-05	0.208343241598934	2.22718129445501e-06	0.137622010358478	0.00189681390418592	0.450023710495387	1.19563615586681e-26	0.383658121622294	3.16993672127489e-19	-0.152208359330858	0.000584252767148788	0.100964408297855	0.0229911096777684
FXYD4	black	0.0443818006055763	0.318592321687947	-0.00817872611149109	0.854244008838106	-0.070234274157942	0.114223974931542	0.0607983359003976	0.171668825277262	-0.0480292264850479	0.280404343908575	0.0636375833341485	0.152481922640265	0.145335393996608	0.00103135314721656	0.230052013762704	1.62652539404517e-07	0.0847065204859868	0.0566467077540103	0.519636615359009	2.07864026913702e-36	0.201386500698138	4.87106647539596e-06	0.0037839808475166	0.932267264202327	0.0993709188409657	0.0252524389559696
GABRA2	black	0.0776367455740699	0.0807341573276397	0.0513075405309244	0.248835459762093	-0.11203445953827	0.0115906826027678	-0.0245784068855238	0.580851718159032	0.0267647698362064	0.547657878787778	0.0224866952373953	0.613460927580098	0.194604455801443	1.0181207147304e-05	0.162942614900024	0.000229133981231205	0.247169234555539	1.70621911755873e-08	0.688927688512799	1.34972921950819e-72	0.485453076195686	2.45690018456655e-31	-0.31358379512643	4.95607344900723e-13	0.130261308956607	0.00329976177575903
GAL3ST3	black	-0.0304319175942352	0.494169558251243	-0.0371772088000899	0.40353239686747	0.055045293382165	0.215970106592251	0.024360647093768	0.5842085470482	-0.0862808506419682	0.0521875670451305	-0.047267191335425	0.288114892074019	-0.016025736123747	0.718863206598535	0.0526391181399443	0.236748916132528	-0.0239146171825513	0.591112178936252	0.40642424217712	1.37714319047092e-21	0.195576339537169	9.17464309019653e-06	0.0160001771458264	0.719292647810105	0.108287120501891	0.0147107363516261
GCGR	black	-0.0039504719857004	0.929294721486608	0.0588153321399271	0.18610127711165	0.0407777778615584	0.359512604504768	-0.000677169567279893	0.987864672800255	0.038428070864824	0.387887324796954	0.115971296259729	0.00895767916419003	0.251998020549148	8.75424378225603e-09	0.363270239691554	2.91745995384551e-17	0.23033511723354	1.56916445516556e-07	0.519412733736139	2.25373946544782e-36	0.163269222834482	0.00022249218840339	-0.126104944482167	0.00445770208208045	-0.111193071874431	0.0122351031570561
GGT6	black	-0.0648883716482334	0.144564825777877	-0.109506130726363	0.0136231519551394	-0.0470610413012387	0.290225062163893	0.0731741738534649	0.0998094594024751	-0.155060188884944	0.000458264493957472	-0.160416607596328	0.000287129023036808	0.246514898353953	1.86570566543114e-08	0.110169674451245	0.0130614360116603	-0.0379958400913141	0.393251266766388	0.592781713089273	2.00197987889504e-49	0.235017966042167	8.60656310035525e-08	0.00217591184873064	0.961020191703176	0.196691231169719	8.13674151141981e-06
GLRB	black	-0.0046939580947411	0.916033054562958	0.0235464667786207	0.59683841136637	-0.0699875384363762	0.115504475025267	-0.0474577311135105	0.286173705528047	-0.0294650969492905	0.507995751919234	0.0514173905720694	0.247822380762283	0.181015780223881	4.1363884306831e-05	-0.0259838037449077	0.559406735157016	0.400357210775965	6.11567786591739e-21	0.368774052263708	8.88137439737789e-18	0.306405748613566	1.75681209830356e-12	-0.285297064479073	5.96612803603979e-11	-0.150174791553264	0.000692970198100239
GPR87	black	0.0579426739745011	0.192728526025889	0.0860855855039527	0.0527242208888626	0.0862059817875019	0.0523927908239698	0.0239033106073126	0.591287666651766	0.0837243632893696	0.0595854674172638	0.073718428341385	0.097306906310667	0.57409049086563	8.74982105135031e-46	0.239581522763098	4.73482087622944e-08	0.327749245705603	3.68254534721749e-14	0.488467465420619	9.24134430150727e-32	0.340837564299435	2.94657945762098e-15	-0.386271497333043	1.73436389912626e-19	-0.0257513803563216	0.562926711729073
GPRC6A	black	-0.0442086858195428	0.320485481744884	0.0440762860586963	0.321938325257176	-0.0692764707289521	0.119257746056457	-0.00513188662434053	0.908232312967157	-0.00658035734801829	0.88249780556333	0.0343166729051034	0.440697005477211	0.136158202323445	0.00212215868709879	0.253451776514501	7.14135815676959e-09	0.120737388969878	0.00649163954036364	0.44837850138277	1.91520807429597e-26	0.176294399523198	6.5777395784979e-05	0.000907685903774378	0.983734165521579	0.0516999936888121	0.245229345080911
GRHL2	black	0.000579101951299029	0.989622002255224	-0.0227124862692697	0.609902344798475	0.0113723281594298	0.798380911098887	0.0374220436448713	0.400440839448749	0.0433482035657822	0.330004146289139	0.0218574546693191	0.623425907051265	0.589557864560749	8.83792821477919e-49	0.266699725711997	1.05264111342828e-09	0.188598765571462	1.91522173388403e-05	0.63840140904553	2.17333805831483e-59	0.405376451229072	1.78545794674028e-21	-0.291338361374637	2.24043389179554e-11	0.165305070826373	0.000184987295686513
GRIA2	black	0.0412619850765228	0.353831125032947	0.0162832229454278	0.71454187736473	-0.0412870438250335	0.353538644331022	-0.0248400583359245	0.576830235899995	0.056820697370767	0.201501118116475	0.015790485853023	0.722819200192436	0.411253354703465	4.1119754526613e-22	0.256892057334118	4.38830309979689e-09	0.16077581564528	0.000278118954497736	0.441207166997349	1.44949081925385e-25	0.398766071605263	8.9961515092665e-21	-0.311955153128845	6.62442121132987e-13	0.127502021835649	0.00403288194849188
GRIK5	black	0.0745606456715099	0.0935331306070686	0.0814368585107967	0.0669210016090293	0.0722813534698262	0.104025322966677	0.0197089084686664	0.657963620426754	0.0105899749909819	0.811982717538775	0.0836406657053999	0.0598416301172646	0.207749368205505	2.38355188079419e-06	0.250026594904863	1.15151697754495e-08	0.23187723288557	1.28937938770132e-07	0.621269571483631	1.87183863127692e-55	0.525304703027828	2.62882766344735e-37	-0.311491265210514	7.19280097260515e-13	0.101823121485918	0.0218468469046441
HELT	black	-0.017475733403612	0.694649011074614	-0.0342181346867914	0.442011146547405	-0.0517200962025308	0.245045619378394	-0.0398025792355279	0.371127445880571	-0.020189183039855	0.650176402582379	0.0312008209046977	0.483318678480994	0.184929278963152	2.79072098802361e-05	0.158692244312991	0.000334304827474289	0.18956365285817	1.73261989131876e-05	0.300884110187317	4.54336729630162e-12	0.109013213293017	0.0140540927606362	-0.00593295019531231	0.89398644843274	-0.00116615703907024	0.979103272413826
HEPACAM2	black	0.0162853377251008	0.714506423141109	-0.0419311834268884	0.346072729751929	-0.116582747412634	0.00860047370821653	0.00508347958113037	0.909094159107673	-0.0774826589954591	0.0813396482646462	0.0767257029568108	0.0843677120602075	0.0719566906640893	0.105592889685918	0.124930200554189	0.00484576334430411	0.0566933522677101	0.20251487057294	0.422610971466888	2.21483401063372e-23	0.201853381401279	4.62571666808807e-06	-0.0432630659946477	0.330955761579353	0.117127949780691	0.00829273595076989
HMX2	black	0.109311904400442	0.0137915479848182	0.128364852069207	0.00378917221689746	-0.0752192000689039	0.0906646195300909	-0.0548660635870153	0.217471202576261	0.113864368421603	0.010291835651867	0.1036034116466	0.0196309964937634	0.121339913018485	0.00622779784905619	0.0831087749061758	0.0614908840072809	0.210074792810784	1.82534624734948e-06	0.378873223507004	9.43029470604158e-19	0.253491569841323	7.10153583197229e-09	-0.212632917320631	1.35629318581101e-06	-0.0379177104012392	0.394225607799217
HRG	black	0.0635112466211041	0.153299540433471	0.0347035102364243	0.435559647077281	-0.046118831260984	0.300001377077622	0.0875176391622505	0.0488932539615181	-0.11089730044041	0.0124690409307943	0.0173313130535214	0.697047355773457	-0.0102731808812101	0.817506807060549	0.100854900348692	0.0231406998328043	0.157291562056726	0.000377846714035366	0.4719568112108	1.74091278026227e-29	0.140299234004788	0.00154046689634202	0.024332927840291	0.584636492260213	0.000731025561105089	0.98689962100534
KBTBD12	black	-0.0188109902120988	0.67262171436508	0.00337731291733105	0.93953181552101	-0.0282894870209337	0.525076469611884	-0.0120463760173316	0.786710641829809	0.000578358885482549	0.989635317877086	0.121995625160534	0.00595163859337102	0.190476835924241	1.57513468337491e-05	0.329181692016237	2.80961682299833e-14	0.204414636785465	3.47630376329174e-06	0.499248640655589	2.58171984599789e-33	0.325139506737061	6.00665869919977e-14	-0.113475877826773	0.0105562447442755	0.11235516749312	0.0113530701284919
KCND3	black	0.117746998850343	0.0079552553361048	0.0967403355463795	0.0294057879609905	0.00913266224934986	0.837467618576405	0.0143414903498702	0.74734514209703	0.0455000702968135	0.306539357080459	0.176427754617446	6.49317738724481e-05	0.113447917655913	0.0105755049649068	-0.0366718085426079	0.409959041739417	0.53053785065483	3.76252124088036e-38	0.37831820348923	1.06891022531524e-18	0.441289684639106	1.41650975808559e-25	-0.244670991611959	2.39668582665906e-08	-0.0672654787262473	0.130389172552684
KCNG3	black	0.0467328472366718	0.293605833481559	0.135537934210582	0.00222482618744834	-0.0962639747500019	0.0302174440624511	-0.0317182788977024	0.476089470937398	0.0793202965739577	0.0743534665040289	0.139722039166111	0.00161164064930273	0.229774200243883	1.68477670818803e-07	0.234478699661075	9.22887837460356e-08	0.279634819741939	1.46286522279165e-10	0.432958400083631	1.40198461977386e-24	0.328940507897099	2.94085998451311e-14	-0.234396430740889	9.32755608667788e-08	-0.0758373105194648	0.0880368748179776
KCNIP1	black	0.139588864542541	0.00162848516525496	0.00180298377291509	0.96769689792354	-0.0222608157293195	0.617030014530102	0.0667977317303822	0.13309004699495	-0.0536219097741692	0.228097767781427	0.136690158529749	0.00203757917211748	0.0623746740436568	0.160805229173058	0.0597759669785841	0.179001800031868	0.244715433377735	2.38231875027668e-08	0.537225194408755	2.98472795098898e-39	0.407349509669247	1.09411499479575e-21	-0.24526118588247	2.21254455037449e-08	0.0726927960033911	0.102065305811469
KCNJ1	black	0.0638501669755182	0.151113611943977	-0.133651261458265	0.00256563284886189	-0.00282588695405159	0.949390170858337	0.0538074311124521	0.226490212517364	-0.0880370960573473	0.0475624805837843	-0.100376583679992	0.0238040104457434	0.150914653348242	0.000651412890137416	0.0487528266924033	0.273213184026966	0.0116683300819336	0.7932503194651	0.678886118910427	9.25905018160745e-70	0.334137026819637	1.08987273483654e-14	-0.143282695856195	0.00121646419819955	0.245419947008951	2.16539621479412e-08
KCNK15	black	0.0423658689763671	0.341091517152521	0.0523754202655906	0.239108996512265	-0.0480983483837795	0.279711922188639	0.0526262755782067	0.236863474598903	-0.0193207015519891	0.664285250373641	0.0478277575895772	0.282429156784227	0.277771017728442	1.95656754033111e-10	0.0508353421584341	0.253223118225872	0.455689757955322	2.31378044237311e-27	0.547009025972459	6.60170797045013e-41	0.476672986835102	4.0133502749516e-30	-0.400786743249319	5.50860799375229e-21	-0.0154868220484604	0.727936570896204
KIF1A	black	-0.0188903623647509	0.67132088880891	0.106584328830272	0.0163574049180576	0.033529892030761	0.45125192126498	0.0419269833215059	0.346121084490989	-0.0504998865378927	0.256372622627485	-0.0434419257279956	0.328958622379884	0.163899555073527	0.000210180382578767	0.160617260501946	0.000282062950111901	0.197060563956491	7.8183171139882e-06	0.44256111635867	9.92787678886579e-26	0.381091030610654	5.70216902498127e-19	-0.217316983499126	7.79873028285088e-07	0.0475766061191138	0.284967100145913
KLK1	black	0.134031155714896	0.00249340449703714	0.234025457407249	9.78531374354094e-08	-0.131790954880851	0.00294764430618457	-0.0188317718582201	0.672281030570677	0.0605866000190737	0.173168799979844	0.260158152026609	2.74566101748245e-09	0.214659113500702	1.06918368098231e-06	0.130176456380061	0.00332036943015004	0.358442409321056	8.1272441148267e-17	0.489197397067797	7.28231789462186e-32	0.326765794165854	4.43058366203962e-14	-0.238129550875442	5.73389241033613e-08	-0.150818720920843	0.000656667773387925
KLK10	black	0.113554279827436	0.0105024037327373	0.181192717692709	4.06416419664925e-05	0.024785366145665	0.577669751308933	-0.00939300643496499	0.832901511175527	0.071585166739019	0.107409576106216	0.264993667258003	1.35508233399042e-09	0.461924963449297	3.6627435910776e-28	0.377475621617562	1.29226430717034e-18	0.439001418350425	2.67546976059977e-25	0.386298333209155	1.72360816516533e-19	0.35526996444525	1.5784046231431e-16	-0.328612714912098	3.12891222891543e-14	-0.109439004097831	0.0136811454538515
KLK5	black	0.0561110360217901	0.207197718650849	0.115211677711413	0.00941980550343617	0.037314267191892	0.401799992717522	0.021370844173927	0.63117965750633	0.0521927209593281	0.240753817584817	0.154814454355798	0.000468033462388913	0.338321246993833	4.83355929049292e-15	0.311782383391241	6.83077498851299e-13	0.311122613384461	7.67828074153561e-13	0.514697580048879	1.22074506910073e-35	0.351070710068773	3.75701863191335e-16	-0.160525775058503	0.000284362322892198	-0.0042040501999819	0.924769223944927
KLK6	black	0.12066088652401	0.00652584696915283	0.0599842900330965	0.177489061227283	0.0222832526880874	0.616675085996757	0.00011328710905353	0.997969744103766	0.0162470804846711	0.715147899635548	0.110021917330682	0.013184719490621	0.215465926831869	9.71939879895398e-07	0.200138982234189	5.58909910221294e-06	0.225892884468652	2.74170575385254e-07	0.645425860025278	4.47042774242145e-61	0.509101256435449	8.76418070273318e-35	-0.194136081890622	1.07030397418724e-05	0.125252749808137	0.00473628712938372
KLK7	black	0.0460561366030433	0.300659571783897	0.0697244021130802	0.1168824619758	0.0161054079877662	0.717525130634996	0.0805150298746059	0.0700794984878542	0.00178384430843784	0.968039625639965	0.0573814268170105	0.197081218932434	0.325140697890632	6.00532392945837e-14	0.191649143227625	1.39283803667113e-05	0.24531898356911	2.19526610887521e-08	0.597532368772265	2.17668907529837e-50	0.444360196080309	5.98848427283706e-26	-0.213955132513276	1.16160084266763e-06	0.0920565469662882	0.0382569273405638
KNG1	black	0.0680231246232809	0.126104573667006	0.103842449866852	0.0193489103993848	-0.115391090732876	0.0093087845255312	0.0392523850183376	0.377781665013032	-0.0172356265568763	0.698638058166587	0.0385443271307235	0.386452217544389	0.141266655156586	0.00142761685303389	0.11036361409754	0.0129011627354187	0.287526379753485	4.16782753114501e-11	0.564429202693803	5.41826828551536e-44	0.24993987282263	1.16542468276466e-08	-0.0830427401070301	0.0616982343326493	-0.0663522767315604	0.135702148619573
KRT19	black	0.0637795593419153	0.151567044882469	0.141064075378706	0.00145059900215175	-0.0326725863524345	0.462913592498658	-0.00394551397044474	0.929383228186153	0.11684705914891	0.008450035006028	0.15821480853045	0.000348591339990255	0.322702195455614	9.44574618146212e-14	0.0720423721097362	0.105177391059651	0.64448759714409	7.55475702654222e-61	0.421132477628218	3.26020939512078e-23	0.368221604480997	1.00179032355628e-17	-0.444024807021397	6.58178038299241e-26	-0.163941634521726	0.000209381621372827
KRT23	black	0.0965948255829001	0.0296517106475043	-0.0116960676522295	0.792769998227623	0.0160557393213769	0.7183592066537	0.00726373741120998	0.870397529092813	-0.029965801873534	0.500810166769654	0.102065220176262	0.0215333076719553	0.203029258553945	4.05898861998845e-06	0.129818591612681	0.00340857394486248	0.232275804428699	1.22529391379611e-07	0.477004508948112	3.61690060701149e-30	0.231018910209022	1.43854854160315e-07	-0.210380341803333	1.76206459937002e-06	-0.0592906900110465	0.18256267833202
KRT7	black	0.0160477057844081	0.718494143710849	-0.0628250296096273	0.157798720559231	0.0582960309853412	0.190024481392132	0.0639094976922718	0.150733395298731	-0.132058084428237	0.00288978148972146	-0.136253266316762	0.00210681209974304	0.138896604847628	0.00171867675508412	-0.0213523872198101	0.631474559683039	0.0826334153027931	0.0629964315442899	0.600645969003973	4.98228867987113e-51	0.309741980417717	9.79819125982089e-13	-0.224161176585575	3.39753319861388e-07	0.121185905945589	0.00629430464029007
LAD1	black	0.0675925222499276	0.128526078214197	-0.0310160190002318	0.485914800340776	-0.00984169285993591	0.825045377406529	0.0140742841326493	0.751896760952111	-0.158495207587842	0.0003401333333976	0.0494675966605428	0.266234244458187	0.0731945129684929	0.0997150257463266	-0.0190421370423133	0.668836196918809	0.223868443242372	3.52237221414353e-07	0.419234153619474	5.34087585848464e-23	0.210646953433694	1.70856929923148e-06	-0.101807010525442	0.0218678518733906	-0.0610225453130503	0.17009107781838
LAMC2	black	0.159551219605622	0.000309967566647895	0.00921119548701091	0.836089662621945	0.021284275508645	0.632563343301225	0.0152109914690201	0.732595405646322	-0.0904606216017959	0.0417484021234183	0.142927674221351	0.00125142526203323	0.0272406537029345	0.540558827533604	-0.0189140661717321	0.670932598589975	0.321946884240647	1.08593294856622e-13	0.454839993934748	2.96585018205031e-27	0.278661482991754	1.70323878886967e-10	-0.34842640481893	6.44366773649448e-16	-0.123669336473524	0.00529595007530323
LCN2	black	-0.00224271145230131	0.959824521344842	0.0446085855549333	0.316123302708193	0.104824459201122	0.018226784109063	-0.0220641345046074	0.620145111418377	0.00367422009153104	0.934227457135102	0.0245227735287358	0.581708465504629	0.25638664358432	4.71585056833711e-09	0.083583960836918	0.0600156965545656	0.317185870470285	2.5922839371698e-13	0.490670005154623	4.49544257461342e-32	0.187654827489597	2.11143865623869e-05	-0.246274037244154	1.92797183102676e-08	-0.281198804374294	1.14418560698953e-10
LHX1	black	0.106781453352546	0.0161588556423338	0.115126302179419	0.00947304829540953	-0.0682031794556358	0.125102596362689	0.00573462194670985	0.897510462650116	0.101254396268981	0.0225990184377835	0.171278346217847	0.000106286222312867	0.255185646518819	5.59218714880988e-09	0.288377999087614	3.6310767418674e-11	0.381846380316165	4.80004247842255e-19	0.638450545971111	2.11582863214021e-59	0.404152104815547	2.41555633286823e-21	-0.293052843584386	1.68952130266826e-11	-0.0659583197089304	0.138045007596681
LIPH	black	0.132772249601968	0.00274012673038732	0.174784759208195	7.61036114898461e-05	-0.0294722336145269	0.507892956542545	-0.0188282369297932	0.672338975666117	0.116297622839699	0.00876543074389308	0.183895520862546	3.0989031356083e-05	0.161766612943911	0.000254616984256993	0.0531290007228539	0.232408180303343	0.527973231918954	9.79665833687342e-38	0.507478946679936	1.54145102545929e-34	0.259134475538254	3.18257021577233e-09	-0.308799001086651	1.15650085115196e-12	-0.254464727653077	6.19203183984372e-09
LRRC2	black	0.126899840603798	0.00421128363358503	0.116452199972547	0.00867565459189131	-0.0461692767366524	0.299472475372193	0.00697811330835099	0.875451423970072	-0.00432677099640907	0.922579942715229	0.275050634837779	2.97939993503839e-10	0.142207122235001	0.00132524273866787	0.128482214856213	0.00375707435490846	0.456354346296619	1.90449956420843e-27	0.568451317443767	9.88716112913762e-45	0.459276579706108	8.05077616306558e-28	-0.339686166076822	3.69756505821699e-15	-0.0481118538547961	0.279576767914422
LRRN4	black	0.116039867583144	0.00891697304020665	0.0595652258527138	0.180541803783218	-0.00627978159798305	0.88782879469777	-0.0138409707633311	0.755878099771572	-0.0268446045072087	0.546463734520364	0.171173985498683	0.000107337515381129	-0.051629025906576	0.245878721204471	-0.0682603896762225	0.124785529094223	0.406978381149809	1.19998891462538e-21	0.350704730678293	4.04950265405262e-16	0.147351049896281	0.000875200036430451	-0.0965834394643855	0.0296710282118747	-0.187423661572181	2.16232128475272e-05
LRRTM1	black	-0.00146290195244309	0.973787523046938	0.00317979368016264	0.943062067807709	-0.0123460079860872	0.781538028373771	0.0352785084067816	0.427987445816993	-0.0544734466654691	0.220785578317189	-0.028336294350295	0.524390835334361	0.0977810264087398	0.0276974163269065	0.242102815353564	3.38569130583676e-08	0.0939503679916524	0.0344378957016427	0.480880309492628	1.06309872531389e-30	0.326004055734178	5.11055337584183e-14	-0.178084018418834	5.5248763013464e-05	0.105388892254017	0.0176078740204334
LTF	black	0.174619961288111	7.73190836653733e-05	-0.0320783420247277	0.471094240792046	-0.0919985856769212	0.0383792577753285	0.0240424100825486	0.589130386007301	-0.118623377482651	0.00749845797918992	0.130652124534899	0.00320633808327193	0.0524356552014456	0.238568444666887	-0.0724585624263508	0.103177515822868	0.228347675710224	2.01699965210589e-07	0.396787390835148	1.449549333686e-20	0.303454059356274	2.92686332215738e-12	-0.0859829314938029	0.0530081877653545	0.0755863201918895	0.0890964185763723
LYPD6B	black	0.0587608249063531	0.186510241148932	-0.081771743749646	0.0658029078079558	0.0127813799501234	0.774039302476899	0.0986102980971711	0.0263978718468411	-0.115428735522093	0.00928563817248432	-0.0466462570662925	0.294502184638307	0.366304237590059	1.51879855034688e-17	0.135961651569695	0.00215421331358129	0.0990119602508983	0.0257875440808409	0.536175057813419	4.46030033449892e-39	0.373507064337599	3.13534101678114e-18	-0.207484635438984	2.45659531631802e-06	0.129699153559585	0.00343848238298132
MAL	black	0.131988740795671	0.00290470179747348	-0.0855608964814215	0.0541890630924206	0.0672922517249037	0.130235871853433	0.0441574326973437	0.321047382708477	-0.20030987215973	5.48508604759579e-06	-0.0187072197281884	0.674323876838433	-0.0410762978417526	0.356003177597777	-0.0336964086744055	0.449006223758621	-0.0636401598811283	0.152465282406603	0.379702604996611	7.81655300145581e-19	0.0710101370846492	0.110269930950863	0.106658543811801	0.0162824040948109	0.110908770628918	0.0124598955987473
MAL2	black	0.125851931890581	0.0045388263154654	-0.00785444093973403	0.859962444992535	-0.0752455808526211	0.0905511973384119	-0.0254573482003415	0.567394940757561	-0.045828135601426	0.303061304956156	0.106849860564259	0.0160904493052424	0.00308317688772901	0.944789305855481	-0.0911873219219295	0.0401265626500773	0.210658428068567	1.70630221668403e-06	0.343009111630401	1.91532656985219e-15	0.12680429962662	0.00424023553097704	-0.0832422994493016	0.0610733721811721	-0.037588885678987	0.398342259692512
MAP3K15	black	-0.0712896944093433	0.108871930664728	0.0319676142774708	0.472627312772498	0.0167752646805999	0.706309510970503	-0.0253649615920827	0.568802372669216	0.0251786573007215	0.571645608987321	0.0568435896344558	0.201319272295799	0.210368801002061	1.76441611189483e-06	0.300423590450121	4.9136071650298e-12	0.451100030967084	8.772664548052e-27	0.570507418135517	4.10643104370952e-45	0.351591869900674	3.37603129267843e-16	-0.337302409165163	5.89851247323376e-15	-0.084043632029503	0.0586166367395084
MAPK4	black	0.093717817965716	0.0348886305402537	0.0538281920425226	0.226310820224888	0.00514269840453281	0.908039833113913	-0.0237925557280554	0.593007938037086	0.0056780607040338	0.898515849005134	0.0542348365834164	0.222817423602964	0.13729080932193	0.00194579162807108	0.0838529933342835	0.0591935541658278	0.329426454089177	2.68230239099658e-14	0.632221640094136	6.09778273667668e-58	0.508395135676856	1.12100104215039e-34	-0.271900820648626	4.82044334702379e-10	0.0484413767518483	0.27629282173367
MFSD6L	black	0.0751318939578238	0.0910407982775105	0.0984483263751471	0.026647486838995	0.0252949433676841	0.569870147835211	0.0608702215157976	0.17116178574442	-0.0415336926334163	0.350667944708307	0.174935191109723	7.50098437779332e-05	0.107020081635895	0.015921330836956	0.20474236949783	3.35065199244016e-06	0.272773768186834	4.22128150880377e-10	0.462277990014288	3.29600499279781e-28	0.345776601989663	1.10077400627462e-15	-0.224057496749382	3.44125347056431e-07	0.0733953548061434	0.098786335980856
MTNR1A	black	0.081022700112	0.0683252873066336	-0.0297640955935703	0.503698365072304	-0.0810991662299669	0.0680642110669368	-0.0257569820171788	0.562841751247796	-0.0388770961433227	0.382362297947705	0.0576449981915645	0.195028264932067	-0.0698434593569846	0.116257399345321	0.0397345245804372	0.371946567298216	0.0775146010143111	0.0812138295151975	0.2309762870983	1.44637416871915e-07	0.138810148296254	0.00173025694961835	0.0393191664954643	0.376970103165386	0.0711493968890167	0.109571768262584
MUC15	black	-0.000900243373368782	0.983867518314823	-0.0424967877460878	0.339600286963553	-0.134319346917164	0.00243985400264714	0.00886623945907457	0.842145993221465	-0.0238487700923143	0.592134517244686	-0.0482237869620039	0.278458315331886	0.364453535691129	2.26356662762737e-17	0.137537495286051	0.00190920347043771	0.109798216876472	0.0133733198063219	0.620739224022345	2.45589567703306e-55	0.395086553474089	2.17874654224133e-20	-0.230449573283915	1.54653197105938e-07	0.179077189168478	5.01144114974081e-05
MYO3B	black	0.0835854845682546	0.060011013702635	0.161773492671982	0.000254460487776919	-0.0219560283546918	0.621860232799658	0.0436628129843336	0.326502977358666	0.117324917636819	0.00818399709981492	0.131119127237959	0.00309785716197263	0.166886054451494	0.000160041938252212	0.106440072638613	0.0165040548082972	0.396655222267662	1.49631147414872e-20	0.520333182125135	1.61558232097651e-36	0.315537601815955	3.49096727918507e-13	-0.36094144310396	4.79263179560461e-17	-0.0449175555483396	0.312779738271932
NAP1L2	black	0.0966864513906638	0.0294966514743756	-0.0298790102700318	0.502051847438534	0.0225058794194974	0.613158220132558	-0.0604124720525798	0.174409655385688	-0.0785137900574689	0.0773569245423292	0.0730096245664803	0.100576072255455	0.0107334225602369	0.809484402209155	-0.0197466229953509	0.657350758837339	0.06830360864082	0.124546417910648	0.326622248646166	4.55154827089718e-14	0.224789551370089	3.14377658679197e-07	-0.0806765086033114	0.0695175694908512	0.109249536622973	0.0138460087926259
NAT8L	black	0.0961287639705507	0.0304512936355738	0.0728307891779503	0.101414540229934	-0.00578410276904704	0.896631066506153	0.0503672986174125	0.257624903439243	-0.0836346268242836	0.0598601477326735	0.0368576171188065	0.407589288466615	0.107516205005895	0.0154372792957635	0.078767461518783	0.076401799035326	0.248616824778572	1.39889895343417e-08	0.6635199054597	1.24152748607145e-65	0.386050825975941	1.82535239461034e-19	-0.335201622583292	8.8724397111854e-15	0.0277231617652322	0.533408103117057
NCMAP	black	0.104560168287637	0.0185230541138147	0.054830316107577	0.217771489609002	-0.108738795300732	0.0142991680151703	0.0735981766867975	0.097855490204619	0.00314546972938749	0.943675653907523	0.228977540620587	1.8631870692316e-07	0.115245597831664	0.00939872586198026	0.088490964094979	0.0464247173316138	0.358703975521502	7.69184596113252e-17	0.451479030919414	7.86444306854247e-27	0.374863908108813	2.31884734345135e-18	-0.183580304461891	3.19911484841884e-05	0.067403604511537	0.129599767774484
NELL1	black	0.0209048827236444	0.638642521568862	0.107959681191561	0.0150155747134873	-0.158046172495722	0.00035377213925105	-0.0356056234358722	0.423713956010752	0.004477854875636	0.919885482140164	0.0687541366620854	0.122075015705695	0.218340869654536	6.89881121833537e-07	0.214918125414916	1.03699068867485e-06	0.224108033662648	3.41987558175157e-07	0.465953811620627	1.09074949142135e-28	0.247594403820508	1.60975227875326e-08	-0.064800355074798	0.145111461993597	0.0727560335515026	0.101766672064274
NKX6-2	black	0.0747405933221366	0.0927422061578574	0.0308413297205825	0.488375757373088	-0.0322453046630437	0.468787754262519	0.0994369216355374	0.025155097555622	0.0458125283752123	0.303226173228695	0.048360120541044	0.27710015523511	0.177015251249221	6.13270544826567e-05	0.153628338684566	0.000517969864678195	0.0580214766927222	0.192123063444515	0.239492186474894	4.79109532251315e-08	0.18791299542345	2.05595640795511e-05	-0.0886527220304249	0.0460247810177414	0.123851151540288	0.00522879142116497
NPHS2	black	0.149443438613808	0.000736452374213665	0.100121163536294	0.0241649057704839	-0.107912452052157	0.015059998665846	0.051096356353031	0.250791183516358	-0.0578227184762878	0.193652858541716	0.126278457938375	0.00440282758385896	0.0630874653300356	0.156066425816099	0.0543330966596142	0.22197909575353	0.191391052042146	1.43116119883728e-05	0.540098656563004	9.87162630691939e-40	0.353548393089511	2.25581611709876e-16	0.0105169272597441	0.813255668825899	0.0877647512966501	0.0482563522392082
NR0B2	black	0.0523499618884323	0.239337720263379	0.0562626615640241	0.205970905462212	0.00325451731747386	0.941726400759844	0.0779943052133286	0.0793431629204113	-0.0629659554269885	0.156866695853328	0.0373171077653585	0.401764135283991	0.118017279599661	0.00781179490348746	0.142198065221331	0.00132619556835335	0.0958912719906709	0.0308657932937322	0.499295869203869	2.54085563439973e-33	0.193001163999115	1.20751385328709e-05	0.011239461746952	0.800686720554606	-0.0347568374238267	0.434854151534646
NTNG1	black	0.143170938727028	0.00122737135252047	0.113820994727084	0.010321061716588	-0.177341470104502	5.94078965730984e-05	0.00432720438206765	0.922572212345453	0.0736804987144696	0.0974796746852509	0.265015947707051	1.35063572959274e-09	0.238905039308349	5.17736222616567e-08	0.344042606980901	1.55845193587488e-15	0.446098938613593	3.66347014945863e-26	0.595209993400349	6.46981205762443e-50	0.463297858822827	2.42840279584406e-28	-0.397801789552231	1.13552121640383e-20	-0.0350130866849367	0.431473272744857
NXPH2	black	0.0913229149609328	0.039829923159415	0.0407268057040279	0.360113996341818	-0.113387073167869	0.0106175251055346	0.0290986527188204	0.513288547529841	0.00251236758618795	0.954998791788854	0.0336340003804756	0.449847140618991	0.152075133462126	0.000590859643400284	0.0793198569948513	0.0743550772545879	0.185263832617355	2.69737054406437e-05	0.583673156760384	1.27353085867644e-47	0.398791859238209	8.94020504338514e-21	-0.185622451062801	2.60059619572597e-05	0.0878698877616139	0.0479874905669503
ODAM	black	-0.00335839963543605	0.939869801557525	0.0576871376657861	0.194701496353572	-0.0085461196647219	0.847774628106084	0.0353124389717554	0.427543011425693	-0.0553845700510223	0.213148974207051	-0.0559562681353594	0.208455400031659	0.136571427387684	0.00205618519768257	0.0815380815629444	0.0665814118484275	0.167088881631512	0.000157080446799728	0.546536899128791	7.95768953783329e-41	0.262204108569082	2.04006059723033e-09	-0.242526126703423	3.19914008237012e-08	0.0647799554351529	0.145238381143435
OLFM3	black	0.109910733781461	0.013278162468584	-0.0287097468194831	0.518936928275236	-0.116154160261467	0.00884949126386129	0.0691468572637967	0.119952047500278	-0.051500303934859	0.24705963060754	0.0426981892667163	0.337314374849332	0.218377705401451	6.86837070869961e-07	0.186180206485265	2.4565993386071e-05	0.13689471491226	0.00200588460488078	0.43537281971814	7.2622355475e-25	0.327697912646785	3.71832528828453e-14	-0.174174974205911	8.0693163185547e-05	0.0940145923999783	0.0343142918157211
OLFM4	black	0.0952192848524505	0.032064884571147	-0.0678644145010403	0.126992928572484	-0.103761088173649	0.019444525343039	-0.0479064697536382	0.281636906527449	0.057523733744607	0.19597084153559	0.0145586472177931	0.743652519920305	0.123680050139256	0.00529197123801957	0.0506391111108919	0.255062202646286	0.185841330742947	2.543158586159e-05	0.451730965040622	7.31281189451387e-27	0.37147056149989	4.9177622215311e-18	-0.192211393518287	1.31270230099041e-05	0.155174939491363	0.000453767957061424
OR6T1	black	-0.00868299558707922	0.845366987332929	0.0268275840479406	0.546718213798493	-0.191733654803983	1.3805027028754e-05	-0.0664009239222306	0.135414980825732	-0.0146416153181966	0.742243242383795	-0.00608959794467754	0.89120450862335	0.0294464015523837	0.508265088997778	0.040161040917655	0.366831365829195	0.0106583978248238	0.810790810245132	0.136662153040888	0.0020419539009047	0.0976497238741181	0.0279081434613859	-0.00902659084168662	0.83932955198268	0.0857507016858122	0.0536552977204199
OVCH2	black	0.0102030033939882	0.818731759181901	0.010407110667088	0.815170289998729	-0.0630778250354563	0.156129804251711	-0.00662899347576644	0.881635690899809	0.023237912007897	0.601656986950468	0.0861453931320719	0.0525593631342329	0.15443783524509	0.000483382219071662	0.282887715420827	8.76015425961572e-11	0.102227360035063	0.0213255127323051	0.478397824252147	2.33321218577232e-30	0.290706956964349	2.4846433580911e-11	-0.0649554407155198	0.144149343541527	0.167166808613843	0.000155956365204142
OVOL2	black	-0.0698640597910842	0.116149511217202	-0.00674564558422084	0.879568509708607	-0.0466908422098827	0.294040426684187	0.024828189336069	0.577012374216718	0.0322359533581412	0.468916771886692	-0.0222295853952795	0.617524193308399	0.396018881231542	1.74310701027559e-20	0.143294274873786	0.00121533923963253	0.225087071913453	3.03009051227949e-07	0.52883684340925	7.10436845879809e-38	0.275845225680321	2.63627993126878e-10	-0.162561414360049	0.000237120475840792	-0.00345416593308362	0.938158541362839
PAK6	black	-0.00340805429298521	0.938982481087868	0.031763175332783	0.475465038077219	-0.0654264643519768	0.141257096865996	-0.0126963956493788	0.775501422408674	0.0326095438443975	0.46377770348269	0.164664439266027	0.000196097261750097	0.260276646594867	2.69901715950372e-09	0.421042022646102	3.33803600134639e-23	0.256622611384326	4.56007613185657e-09	0.507036262992783	1.7972762034274e-34	0.281411726417923	1.10641323006407e-10	-0.17880596429546	5.14699028362663e-05	0.0395849817793915	0.373750420959673
PAPPA2	black	0.109452228754991	0.0136697029532484	0.0273207455494195	0.539368574017947	-0.115331795534507	0.00934534699846425	-0.0470099758885038	0.290749370831389	0.0208932618578303	0.638829113325583	0.00362628020669238	0.935083730349932	0.0977267019986865	0.0277844349477464	0.0781396606542274	0.078783278179954	0.0467088975825964	0.293853569170848	0.497870215581433	4.10836563779113e-33	0.402284479818673	3.82127946164869e-21	-0.0531694332700183	0.232052449066923	0.187211766719943	2.2099825159074e-05
PCDH20	black	-0.00416939771739372	0.925387511508527	-0.0103300552473313	0.816514387416907	-0.119553481125099	0.00703944314226692	-0.0218400559572084	0.623702432332666	-0.114218423178426	0.0100559999497105	-0.0154706599360469	0.728209277937089	-0.0814576212215686	0.0668512298385703	-0.0570227030414966	0.199900594657381	0.147710994372596	0.000849729524675862	0.325079003881955	6.07484018442201e-14	0.225476411327347	2.88728512625638e-07	-0.133551390087894	0.00258493522396968	0.0617774054254625	0.164858809963302
PCDH8	black	0.0380655993605391	0.392382541986674	-0.0288013445806508	0.517603707620791	-0.0222192531513275	0.617687725443971	0.00100262473762997	0.982033123995114	-0.0633338747976129	0.154453048063336	-0.0490000583738145	0.270785264168128	0.0652036615680614	0.142619591353154	0.0868552569505108	0.0506352506915152	0.00431542608406113	0.922782306335085	0.205777697411845	2.98161155750829e-06	0.16417957298776	0.000204918240783859	-0.0685930058303355	0.122954482338834	0.188214662923659	1.9928792012521e-05
PCP4	black	0.0639443218283907	0.150510566161472	0.0679138138350709	0.126715904606889	-0.0161108420169282	0.71743389841794	-0.0116112704197884	0.794238646253482	-0.0172901984638796	0.697730686840136	0.0957431729225691	0.0311267109179407	0.0741980712897342	0.0951431375116287	0.0837656456847839	0.0594594539679065	0.381094192759935	5.69806468693869e-19	0.538732877820893	1.6724703781856e-39	0.384164225923516	2.82171233399231e-19	-0.20752205095619	2.44614338311692e-06	-0.0280042321060708	0.529264753011611
PHACTR3	black	-0.0300314417657705	0.499872171145382	-0.0114250539504272	0.79746637409626	-0.0252721380593629	0.570218133568213	0.00222968982669547	0.960057593163443	-0.00305340664361479	0.945321567101614	0.0491781200639767	0.269045782678179	0.112632348360852	0.0111511911376101	0.128405242902726	0.00377809768696404	0.344242383717318	1.49742435105872e-15	0.413494826050763	2.33068342540169e-22	0.372688262804192	3.75878526848889e-18	-0.262848294694726	1.85693135292792e-09	0.0294753190739082	0.507848517452564
PIK3C2G	black	0.00634237508140567	0.886718215969976	0.00664059867236717	0.881430000034782	-0.0650100583139163	0.14381167093976	-0.00184709650477208	0.966907000157752	-0.02653646467095	0.551079886087749	0.0317326547653316	0.475889478369345	0.179490203037623	4.81149348473526e-05	0.221284408078614	4.83337889778925e-07	0.0360619362469761	0.417794373095494	0.489602313334309	6.37920468425389e-32	0.211739489491463	1.50516805701434e-06	0.0446497892118921	0.315676064409718	0.125271986126058	0.00472982922568099
PLA2G4F	black	-0.00317115088778087	0.943216566014526	0.0946278872983473	0.0331528871584724	-0.00891354952925633	0.841314819308896	0.0145806327986852	0.743278994169428	0.0298853767064527	0.501960711103097	0.0509976807056756	0.251708651316266	0.453292016357657	4.65367815818809e-27	0.290769625152091	2.45928834958787e-11	0.270861241315698	5.64241189467855e-10	0.694752201839885	2.70034784380095e-74	0.378858360316399	9.4620199903977e-19	-0.201657918130167	4.72696264675e-06	-0.0449846102345713	0.31205717402274
POF1B	black	0.0891300519068325	0.0448614417407117	-0.0248413639827579	0.57681020146258	-0.0445387076681106	0.316882728266751	0.0309195771909777	0.487272608680056	-0.085653135256467	0.0539291223155346	0.0614488617389201	0.167121046205778	0.0115254379288248	0.795725965461157	-0.0155692590531285	0.726546127303848	0.0250062000605022	0.574283512870648	0.249003390875548	1.3263643225272e-08	0.0883247176987304	0.0468387864139198	0.0446684160654823	0.315474018346437	0.106207349644743	0.0167430669892287
POU3F4	black	-0.027247178077252	0.540461819143052	0.05808846845376	0.191609445176239	-0.125573710984075	0.00462957046962585	0.00375339057025019	0.932813528509435	-0.0172518078948479	0.698368964956809	0.097877142051076	0.0275440291464802	0.259153912451033	3.17367818608817e-09	0.401208497869168	4.97046326789938e-21	0.0827790937445056	0.0625318471592267	0.496824323868543	5.83639542035269e-33	0.270443510399334	6.00978458316032e-10	-0.0176514094188235	0.691735718194577	0.128833824217029	0.00366238116379164
PPP1R1B	black	0.0175016212561282	0.694219420484355	0.0711315592037088	0.109661000380956	0.0528040108660479	0.235281505538381	0.0753362303802881	0.0901623237104408	0.0667628682204894	0.133293072913042	0.0350218602507756	0.431357786469087	0.30685991491558	1.62328279603433e-12	0.228429535717799	1.9963387752657e-07	0.211742307650597	1.50467471910463e-06	0.560651579385542	2.62169016690869e-43	0.52569676414173	2.27519249567386e-37	-0.243059489113784	2.97820618495378e-08	0.158006969684269	0.000354986761320283
PROM1	black	0.102808092561906	0.0205954795849707	-0.0482690379869659	0.278007023105545	-0.0497829216068888	0.263194670889139	0.0490388581784704	0.27040557626533	-0.0649131328269175	0.144411327786096	0.0843753320175551	0.0576239350891917	-0.00138882339313425	0.975114432130278	-0.0442442608801559	0.320095840386518	0.22594221448479	2.72493794668065e-07	0.402049689133201	4.04726255241699e-21	0.216135664460252	8.97721010719296e-07	-0.16304064878099	0.00022712116039141	0.0219838505719726	0.621418632664522
PRR15L	black	0.0325235470779126	0.464957886787731	-0.112983217352796	0.0109002058952615	-0.00204421296569796	0.963377771367477	0.014198500633424	0.749779762875439	-0.147203074102193	0.000885874398243481	-0.0675817625036948	0.128587044149969	0.0182429663923493	0.681959352679331	-0.0705040614536001	0.112836622325401	0.168273820454457	0.000140781576854111	0.549470550738307	2.48067755262101e-41	0.209157149765549	2.02875360950588e-06	-0.0456505129802316	0.304941147521629	0.0193238459711746	0.664233949546117
PRR35	black	-0.00092637598800745	0.983399284792491	0.00713101987183271	0.872745218642813	-0.0721934423343303	0.104447952355068	0.0365767710086519	0.411174275277591	0.00138555221164467	0.975173027758182	0.0326920914356107	0.462646421653694	0.153466754059823	0.000525143636995463	0.259062198361665	3.21584835455331e-09	0.079997291480898	0.0719062813112184	0.502771837959938	7.79875841571001e-34	0.212707189914609	1.34457378257738e-06	0.0130930114666708	0.76868468223837	0.0581397555952143	0.19121691358545
PRSS22	black	0.0118558868607069	0.790004000460477	0.0351522900794798	0.429643049568463	0.0896844612487622	0.043541381512771	0.0543877522442257	0.221513765461254	0.0390344718122425	0.380437312024312	0.0373869062379498	0.400883649270949	0.514289981866671	1.41095716668986e-35	0.349110564341355	5.60696005908086e-16	0.188579758207176	1.91899606360952e-05	0.5625231525407	1.20349790895578e-43	0.28571880996592	5.57605238768232e-11	-0.24671032281538	1.81662033806444e-08	0.00250625016082249	0.955108250840356
PSKH2	black	0.00201181484760955	0.963957789140834	0.0659882547532909	0.137865900100103	-0.0916769125482441	0.0390642076584154	-0.029387224703075	0.509118118139836	-0.0246767964244811	0.579337974036981	0.0970923629420156	0.0288180603330262	0.12218436604633	0.0058742142473339	0.25272230760752	7.91090466702984e-09	0.166675098258935	0.000163177645430896	0.38589515608884	1.89235190814194e-19	0.187578593659897	2.12809177861386e-05	-0.0191532290514165	0.667019805305676	0.0363340942765663	0.414287010764912
PVALB	black	0.0604116291900756	0.17441567777423	0.152633689246703	0.00056361611885835	0.0143913524983249	0.746496751221036	0.0184690899416999	0.678236230791948	0.0120178871271542	0.787202944715451	0.0328880819335411	0.459966606996705	0.125282181475501	0.00472640972578055	0.0342927509314948	0.441015832089814	0.275051849980089	2.97884340643725e-10	0.484070686395262	3.83464183151538e-31	0.281412464569676	1.10628441995569e-10	-0.227831041950082	2.15222745323835e-07	-0.0948234500058121	0.0327896726267824
RAB25	black	0.0386686366233659	0.384921278369282	-0.0223912266586799	0.61496830400435	0.079104590038195	0.0751473029079355	0.117534355309244	0.00806977145301594	-0.0384658434675002	0.387420692099178	-0.022168073479831	0.618498042950271	0.486434754996056	1.78877852112471e-31	0.185082052241703	2.74771900686549e-05	0.174555706450174	7.77979372223593e-05	0.620702533781545	2.50242417325326e-55	0.366596652431253	1.42566203253593e-17	-0.286054253939816	5.28366269835692e-11	0.104933816432314	0.0181054098560951
RAET1L	black	-0.00476108607380533	0.91483677375186	0.00682562847965066	0.878151612160497	-0.0111149313365215	0.802849437740723	-0.00610872158582672	0.890864978653225	-0.0392036683047398	0.378374371377575	0.0448110905965399	0.313929232617701	0.216845771125898	8.24980907252695e-07	0.194230505369861	1.05958315997636e-05	0.0568842896532306	0.200996264457644	0.369745179381214	7.18298653893589e-18	0.272949605096721	4.10968494607246e-10	-0.121229967736423	0.0062752120973025	0.137164766984274	0.00196473280233532
RASSF10	black	-0.0231309490053189	0.603331459611257	-0.0767355788705987	0.0843276276971746	0.0372481046420374	0.402635724470781	0.130552262400504	0.00322997853729753	-0.186258620972247	2.43697185209911e-05	-0.0685701604811581	0.123079572681628	0.0220868642549606	0.619784761816804	-0.0195151340792732	0.661116064471821	0.0504675254758455	0.256677880375541	0.228759831690348	1.91502696292402e-07	0.0982496360536247	0.0269564626208124	0.00412170100356669	0.926238614425831	0.0913183470252552	0.0398398862388168
RBBP8NL	black	-0.0527652972855225	0.235625446840332	0.0138462682829382	0.755787628895604	0.00765881907928546	0.863415599757408	0.0618714917706659	0.164215217925942	-0.0404814408672193	0.363017721964731	-0.0602411892699077	0.175636681869472	0.414976197958536	1.59773849873321e-22	0.186797426497134	2.30607492507269e-05	0.194897510505526	9.86712298298556e-06	0.574040659176676	8.94116897316369e-46	0.277050159369489	2.18819443893461e-10	-0.208517116338075	2.18329009994289e-06	0.0370180592007088	0.405549617521364
RBM11	black	0.128397166777144	0.00378030968467482	0.0189046701850953	0.671086503043329	-0.00974539871172369	0.826729966188261	-0.025607476023957	0.565111423372892	0.00577753987607226	0.896747698027968	0.17291791287817	9.09900233635704e-05	0.0706652001725783	0.112014321226695	0.0378619198363794	0.394922252241894	0.335851406706189	7.82253810383463e-15	0.427268337041772	6.47101166478166e-24	0.28194458273912	1.01713194289105e-10	-0.2854147693742	5.85466217066062e-11	-0.0975425429371739	0.0280811780654095
RHBG	black	-0.073394792549038	0.0987889262068393	0.134819592118037	0.00234938621237517	-0.0094438366794098	0.832010663382407	0.0092005490964697	0.836276436501029	0.109428377386675	0.0136903462193085	0.106582336926415	0.0163594220769269	0.394776565723398	2.34612386750473e-20	0.368198467263593	1.0068502500726e-17	0.362079341656512	3.76238347512652e-17	0.589951669129606	7.37841573487477e-49	0.272158791078586	4.63525912825052e-10	-0.15849179014735	0.00034023525528464	-0.139244232950052	0.00167282839057546
RHCG	black	0.00973430708749782	0.826924056475149	0.127276505450709	0.00409887612748956	-0.0554640023655676	0.212492332544452	0.00517118281915025	0.907532756862733	0.0487671409872917	0.273072208087856	0.05682639279337	0.201455865090679	0.299018123825707	6.23535842009573e-12	0.122547015045328	0.00572798608355082	0.412625952240734	2.9059107318732e-22	0.564513928225891	5.22880249033196e-44	0.280953688654642	1.18922644839211e-10	-0.223278249189248	3.78762307787691e-07	-0.195686041359429	9.06717490663143e-06
RHOV	black	0.0946758147562251	0.0330635563806136	-0.0241206387152275	0.587918738476602	0.0655985341958926	0.140211690165459	0.102437659791712	0.021058592400843	-0.0318840958903807	0.473785469367792	0.075549695168835	0.0892518821474179	0.123606892268076	0.00531919423813164	0.127875088391781	0.00392581795728286	0.12671996672564	0.00426594045463049	0.301319032620082	4.21881888608569e-12	0.142198152349653	0.001326186399146	-0.0510596717128897	0.251131998311371	0.121873812770029	0.00600209345085609
RIC3	black	0.0749752030747583	0.0917190748710619	-0.101395123751177	0.0224108388246775	0.0288723940552902	0.516570789087956	4.8921514261677e-05	0.999123260532047	-0.127562911708307	0.00401522904071199	0.205438502290362	3.09800968464767e-06	0.130387080015738	0.00326943011614095	0.279797917493481	1.42596124817919e-10	0.203880948769234	3.69061133941294e-06	0.474319428440228	8.37082879851366e-30	0.302296173006224	3.57009375283331e-12	-0.146828545287348	0.00091343134790197	0.0894723761603388	0.0440424451058401
RNF223	black	-0.11721906553015	0.00824227504374033	-0.0646831619743446	0.145841750465644	0.0909123520308244	0.0407338584152872	-0.00209600792089855	0.962450535716326	-0.108498111554319	0.0145172020969877	-0.094184222171123	0.0339896448260612	0.238578413345347	5.40509154133486e-08	0.21503196487332	1.0231375621942e-06	0.105652050400562	0.0173256493508207	0.373269235932055	3.30510484122444e-18	0.153286405543719	0.000533259420779073	-0.204876680615091	3.3004222379683e-06	0.0141855860272161	0.749999776835247
ROS1	black	0.0376031706093651	0.39816288785085	0.217546936516319	7.58729686088286e-07	-0.155912364306757	0.000425837246001159	0.0490121078003498	0.270667311668776	0.136548121718185	0.00205985555973926	0.194143945188959	1.06940725061076e-05	0.250077985144193	1.14335149587253e-08	0.407245698296456	1.12276462497444e-21	0.385362833426989	2.14028972895557e-19	0.430897190127527	2.44801767703338e-24	0.40302183620989	3.18945491672228e-21	-0.374016270532315	2.80020446758517e-18	0.00604370179343286	0.892019451153246
RPS6KA6	black	-0.0389655139718435	0.381280057956641	-0.145284224268918	0.00103563278130888	0.0176375958250397	0.691964629512768	-0.0168364284185331	0.70528854505448	-0.0923722607995431	0.0375963845783614	-0.0774966010721618	0.0812847114173769	0.0116410398497072	0.793722970645493	0.0061821431972647	0.889561603286705	-0.0996367509910098	0.0248623597394393	0.274824497406702	3.08475135784701e-10	0.150167025143382	0.000693419176212935	-0.0359168839087091	0.419670798522827	0.202266054285289	4.41872034970112e-06
SALL3	black	0.0183946435336313	0.679461131031408	-0.0200574632696013	0.652308377784286	-0.115187174184285	0.00943505935511761	0.0758318647401762	0.0880597559188437	-0.0487351362339117	0.273387479037474	0.0145239722141937	0.744241755836616	0.271351884801855	5.23876869352722e-10	0.397166811300062	1.32316500404721e-20	0.074758246487326	0.0926649043626587	0.617223958803387	1.4664633545669e-54	0.293926412233125	1.46216110908608e-11	-0.168351205173378	0.000139774403046227	0.178553691499537	5.27617112166416e-05
SCEL	black	0.0178203084905155	0.688939091614466	0.0125723588530032	0.777636848039993	0.0961176627666815	0.0304705620418685	-0.0218862293083981	0.622968695365674	0.0296646836189949	0.505125046756284	0.0874928263725675	0.0489575928368581	0.298368946292535	6.9576103908321e-12	0.25310351859439	7.49923383892349e-09	0.235700116271479	7.87720114244482e-08	0.473365022754019	1.12597783826072e-29	0.328673865273618	3.09295818292202e-14	-0.262844495022703	1.85796318805078e-09	-0.0186893201584548	0.674617654534336
SCGB2A1	black	-0.0116191389932806	0.794102335573091	-0.0635302245721865	0.153176508419428	0.0908236163364644	0.0409314894012554	-0.000359849938802591	0.993551072834635	-0.107435228372227	0.0155153926845479	-0.0643266100998064	0.148080854137807	0.151335715462436	0.000628806298790254	0.132098045885473	0.00288121490406287	0.0473566519884857	0.287202382472275	0.266149553491764	1.14218540457739e-09	0.0515704285792431	0.246415809296923	0.00649039121990148	0.88409289297408	0.0572270387970926	0.198291047301328
SCIN	black	0.148697244440822	0.000783409975313355	-0.000173660915819031	0.996887769586734	-0.0361215427919743	0.417024722010198	0.0275920474302575	0.535346478583542	-0.0388315877657482	0.382920054672134	0.149272852193569	0.000746951488223415	-0.0224661038123543	0.613785913063314	-0.0461096180864679	0.300098040745561	0.206902690075696	2.62476712213028e-06	0.391935611754257	4.60645584954593e-20	0.199626952468687	5.91213808057293e-06	-0.246851467410309	1.78194866882487e-08	-0.0468784733020838	0.292102482372254
SCNN1A	black	0.0245056891192314	0.581971681611614	-0.00582487610455052	0.895906518950099	-0.00750350149732015	0.866159152920632	0.0853327378910854	0.0548365245002864	-0.104458671534856	0.0186379436490171	-0.0336170289151697	0.450075975460551	0.0392041891467698	0.378368031594563	-0.00644759642140738	0.884851803872875	0.293328365342671	1.61432050797585e-11	0.545766417972313	1.07872484031522e-40	0.184452619384947	2.92902644859785e-05	-0.182071172593352	3.72291127127962e-05	-0.0480716221366446	0.279979512179569
SEMG2	black	0.0107100890852266	0.809890652203342	-0.0226430357837585	0.610995946558495	-0.0353412825057586	0.427165419564036	0.0947392070840891	0.0329457166169662	-0.020744599200687	0.641218140218172	-0.0156370270935004	0.725403773365209	0.112313255149023	0.0113838760482886	0.185716040436137	2.57588787324362e-05	0.0949783314827627	0.032504430227632	0.490816458423651	4.28432037844447e-32	0.193591099256945	1.13422761558586e-05	-0.0507930148956051	0.253619029871332	0.0739050849869007	0.0964602434448194
SERPINA4	black	0.0240547722147155	0.58893883818716	0.150962233867362	0.000648821065729144	0.0507489278016881	0.254031858888655	0.010864665919264	0.807200332030144	0.00555420427033952	0.90071798467145	0.148380059987953	0.000804197195091599	0.0729911466426975	0.100662449820989	0.0761462613967609	0.0867465887360753	0.528768534250997	7.28749563973273e-38	0.50363216647146	5.80969428344271e-34	0.311520753084418	7.15529244082213e-13	-0.252884610455963	7.73302298352679e-09	-0.166191496914327	0.000170584851026673
SFTA2	black	0.0500591980912033	0.260551203267819	0.0284081110241417	0.523339753795252	0.00953025801335851	0.830496542630498	0.0303873680619187	0.494802205583854	-0.13218219770588	0.00286325071395349	0.0824773862295838	0.0634971765841109	0.093752321294917	0.0348214395905862	0.134457065893181	0.00241463602872648	0.24620673020151	1.94572828222676e-08	0.497646754248059	4.42884723216877e-33	0.283315261864736	8.18513673344776e-11	-0.105339092958678	0.0176617311660932	0.0729671332546648	0.100774791729861
SH3GL2	black	0.0292855573755549	0.510585387815091	0.0518200746496723	0.244133302876589	0.0252839604342926	0.570037723584316	-0.0134653346821269	0.762301640815024	-0.0789367426477571	0.0757697712884508	0.100118860182214	0.0241681816893424	0.0736822786033529	0.0974715618791477	0.1515829236884	0.000615875109157496	0.166946473591382	0.000159154321499718	0.454731816198049	3.0609358681324e-27	0.197719662628449	7.2793600518807e-06	0.0186156020927557	0.675828077262732	-0.0557424158544395	0.210202280527029
SHISA3	black	0.142154709220268	0.00133076550769639	0.0165772880826465	0.709617810219566	-0.0254622785019545	0.567319878543391	0.0980236228678052	0.0273116713559815	-0.0964340108758837	0.0299255488232827	0.0584610255134705	0.188771455746811	0.0268086909324707	0.547000760367215	-0.106367242868344	0.0165785295019207	0.203193788698606	3.98519225559731e-06	0.36612612466512	1.57843584230061e-17	0.308840987813915	1.14800978616275e-12	-0.209919403982749	1.85835802964245e-06	0.0778637068564521	0.0798489529979376
SIGLEC14	black	0.146073375814071	0.000971418819829822	0.0694578809645686	0.11829126194508	-0.00204152502867078	0.963425892297451	0.00116183227591575	0.979180751607833	0.0623385934313371	0.161047952530346	0.187498545119684	2.14571235699916e-05	-0.0799550842152884	0.0720569038100233	-0.0873843240792711	0.0492397691861104	-0.0604743061998461	0.173968262586385	-0.17643670285653	6.48754007763139e-05	-0.0685123534526656	0.123396539274017	0.0511169089360032	0.250600382654548	-0.0235376767505424	0.596975439114626
SIM1	black	0.0212392661330087	0.633283266163412	-0.12842772355857	0.00377194655762946	-0.039911446942085	0.369819412198207	0.0112589584326674	0.80034825941626	-0.0799238074595578	0.0721686853805847	-0.00663416200398148	0.881544082761259	0.00648422054833292	0.884202315399371	0.0404598370911322	0.363274085951109	-0.0823361454006354	0.0639532846303762	0.317987458728475	2.2414552923507e-13	0.178839967455594	5.12980866539783e-05	-0.00890611667424369	0.841445392862831	0.191254192418245	1.45188775001607e-05
SLC12A1	black	0.0107368656369825	0.809424460479247	-0.0716055603536673	0.107309218846682	0.00499167128580336	0.910729019768048	0.0448612362279413	0.313387469130048	-0.0643764055027348	0.147766581059186	-0.0798672650421377	0.0723711244940811	0.0355774801334114	0.4240806436893	0.0657521285551143	0.139283552459535	-0.0970304557172195	0.0289206808585216	0.526531369045916	1.67177618418548e-37	0.23147515441443	1.35729893126442e-07	0.052347280963503	0.239361815242705	0.229072858357609	1.84091856833423e-07
SLC12A3	black	0.159712174870626	0.000305595379613891	-0.0443869129139321	0.318536525393501	-0.0443059274181431	0.319421160058069	0.0788910515907974	0.0759399427636108	-0.10666611061603	0.0162747741190849	0.0795808021424924	0.0734038841251456	0.108266575288142	0.0147297023073109	0.0941757853848773	0.0340057295332925	0.130173514604059	0.00332108597380017	0.712564562732883	9.41266560845591e-80	0.240203979097617	4.3600829220763e-08	-0.177064313933984	6.10347246029131e-05	0.061043684808748	0.169942881353796
SLC14A2	black	0.078737690732866	0.0765133931620858	0.0690306173235209	0.120577391689018	-0.091855712559186	0.0386822157287877	0.00209173786357366	0.962526976579372	0.0662150198486614	0.136514913802584	0.205486984418729	3.08111034560125e-06	0.247749547233674	1.57588439898273e-08	0.386210522959483	1.75904864998195e-19	0.158053535892479	0.000353544431618331	0.480126588734525	1.3505712065409e-30	0.353234586439816	2.40696911195237e-16	-0.0839370142283282	0.0589387107366893	0.129316136774271	0.00353600694983035
SLC26A7	black	-0.0704618805556559	0.113052655609952	0.120775802434506	0.00647452400142331	-0.0228458790902519	0.607804311090059	0.00931813461462428	0.834214099597525	0.0157073465029978	0.72421905518285	0.109764372074798	0.0134020602160781	0.227393228849858	2.27362408073173e-07	0.26252088407261	1.94791670725684e-09	0.269752132625345	6.66953090914575e-10	0.497479905433413	4.68416457004901e-33	0.22045487682671	5.34581593754338e-07	-0.0505832657738001	0.255587275508581	0.00693311937218992	0.876248023822269
SLC34A2	black	0.104042138862798	0.0191159737208018	0.119205379523084	0.00720820328684984	0.00967867494738726	0.82789771184622	-0.070134441860628	0.114740732494434	0.000115655616903209	0.997927297382396	0.240100691680983	4.42021631255734e-08	0.0564425050774049	0.204522609901219	0.00388416621965598	0.930478433067854	0.450598743894548	1.01348703683033e-26	0.304863277702492	2.29551311590237e-12	0.156136124468442	0.000417683961285193	-0.107983198429139	0.0149934972401688	-0.261777836796222	2.17076150805329e-09
SLC4A1	black	-0.032637268138033	0.46339758186913	-0.00247235377564448	0.955714773876493	-0.181745045797708	3.8463075762893e-05	-0.0281875635018711	0.526571027476162	-0.106720356331254	0.0162201671965799	0.0619339443117336	0.163789058272672	0.157808371852023	0.000361199894268502	0.175252588085926	7.27505362007216e-05	0.0960493899318549	0.0305892932136105	0.452646877943159	5.610990350292e-27	0.196562796305166	8.25034129100694e-06	0.0229160697429734	0.606701626136725	0.125550413417233	0.00463724299756344
SLC6A20	black	0.0585002952579225	0.188474124706398	0.119188993328727	0.0072162358206564	-0.0373157029061094	0.401781869015592	-0.034371973275633	0.439960479231313	0.0660238733615566	0.13765301942022	0.126606434111443	0.004300768049495	0.0771944581529144	0.0824820089014075	0.0342331895007553	0.441810225536509	0.386193052718813	1.76618484108675e-19	0.441774691484181	1.23712104134817e-25	0.240646788685353	4.11112400893298e-08	-0.101936578569019	0.0216994201673778	-0.170980932825064	0.000109308093652643
SLC9A2	black	0.0543767358418552	0.221607501507181	0.137561942342218	0.00190561203601547	-0.0584130814707558	0.189134931643504	-0.0699717275471682	0.11558691192133	-0.0242698431659404	0.585610969898102	0.114759894856429	0.00970460211528127	0.0289302178492947	0.515730932591711	0.0439076381415464	0.3237951223668	0.320248225130086	1.48386741569883e-13	0.564906063294323	4.43402975385285e-44	0.198717088077778	6.53060191506821e-06	-0.134296109188902	0.00244413272387531	-0.171869700027291	0.000100509780177434
SLC9A4	black	0.101020752947625	0.0229144685072435	0.082561299184334	0.0632274682595765	-0.0813956088389671	0.0670597958538307	0.019393685112365	0.663094936878238	0.0142933979539681	0.748163710344258	0.109801654364922	0.0133704037921093	0.128641201022226	0.003713985767241	0.0814428999356291	0.0669006936215365	0.28412620881578	7.19383606681729e-11	0.592298914510828	2.50322755980508e-49	0.333769093822233	1.16995560246655e-14	-0.165526394632655	0.00018128817038495	-0.00883455300674199	0.842702779445108
SMIM22	black	0.0422489083362755	0.342427287224068	0.0520690752264732	0.241871484767177	0.0417402420965368	0.348275324145824	0.0153224630071163	0.730711434395086	0.0641993608175981	0.148886273608853	0.0507244094552908	0.25426164893823	0.396100033877215	1.70952922145079e-20	0.195422548597579	9.32734732704301e-06	0.180290977250523	4.44511556659995e-05	0.435000978081817	8.03925972975288e-25	0.178732545817871	5.18427388833841e-05	-0.0845071626771125	0.0572332852694946	-0.0490470820446861	0.270325145756529
SOST	black	0.165119379824123	0.000188145321720306	-0.0116287221559483	0.793936330795142	-0.00396474964948576	0.929039852418239	0.112217959978362	0.0114541942836969	-0.0648210922021137	0.144982529950156	0.0880031237165176	0.0476485751283561	0.0711402193649395	0.109617671212713	0.0722136751918847	0.104350563427517	0.090541726636238	0.0415646927818853	0.292188869585272	1.94819371845134e-11	0.278304246469527	1.8007784028103e-10	-0.00343167073485908	0.938560485636629	0.145003324944374	0.00105941936472482
SPTBN2	black	0.133112550235492	0.00267132953808496	0.253208153049446	7.38992134602693e-09	0.0547639320910969	0.218329918785688	0.0015009241284241	0.973106490539932	0.11462744062012	0.00978953724091122	0.19539843271385	9.351511298092e-06	0.253352590882845	7.24156076795005e-09	0.15539926626127	0.000445095976159601	0.565425735017182	3.56253619630887e-44	0.682663515122737	8.18485697616366e-71	0.435200989934004	7.61161943747409e-25	-0.425230911593943	1.11112348920655e-23	-0.273252727936883	3.9240104174932e-10
SVOPL	black	-0.0183859866755372	0.679603621063477	-0.00541320468863671	0.903225847864886	-0.0220178973561578	0.620878419810896	0.0720230964448794	0.105270752383635	-0.0917450619941698	0.0389182367516416	0.042716778826362	0.337103881114452	0.17620805646181	6.63304389899842e-05	0.256535237465692	4.61716509539263e-09	0.24911388759722	1.30630942493401e-08	0.494220888815592	1.39126319499736e-32	0.324730792383485	6.48224461030579e-14	-0.219943844427958	5.68708509797421e-07	0.117769806746482	0.00794305904638161
SYT10	black	-0.00494239142038038	0.91160671851078	0.0690172892503862	0.120649255941024	-0.144973483312605	0.00106197575013048	0.029194906271698	0.511895526891373	-0.0416792936329046	0.348980258495242	0.108409692039614	0.0145980318837454	0.0657798786335239	0.139116368841061	0.204823464070391	3.32023746246749e-06	0.106068432793875	0.0168871774569324	0.330192479361801	2.31932203674732e-14	0.147167791567631	0.000888437237760721	0.0359978575039065	0.418622699905931	0.111342823614729	0.0121181435085314
SYT16	black	0.018340879057613	0.680346267356189	-0.00466617063675877	0.916528307639937	-0.0881514728771194	0.0472735786049682	0.020457983190011	0.645834548520311	-0.0160055566723611	0.719202253813636	0.0515557756684205	0.246550242146381	0.129363875498632	0.00352371623091207	0.0900089874689756	0.0427839674290451	0.41581063413512	1.29056359446664e-22	0.466077055548861	1.0508034858141e-28	0.352010313446874	3.09784343741291e-16	-0.346230888284517	1.00457771334828e-15	0.0291970545568011	0.511864458487103
TACSTD2	black	0.0118289533162699	0.790469956711252	-0.0995909873494167	0.0249291397221518	0.00221401842309633	0.960338097410383	0.0761057160621715	0.0869150472888067	-0.0889026373868094	0.0454125711602013	-0.118480767613426	0.00757115518825326	0.192324252285144	1.29715439629256e-05	-0.0713851250417268	0.108397917592486	0.18476658578536	2.83721623003177e-05	0.56352988434626	7.90073424843624e-44	0.327629201290931	3.76675209394027e-14	-0.290067145367129	2.75854890917411e-11	0.116699308369942	0.00853383875324494
TCEAL6	black	0.00311558088686813	0.944209983725793	-0.0496632954088946	0.264344983876489	0.0018821624414086	0.966279120479732	-0.0164018420807375	0.712554181891746	-0.0321549127890899	0.470035688435748	0.00273964718865043	0.950932696644902	-0.0425730062032799	0.338734043371264	0.0445733163702274	0.316506455508517	0.0598060590574826	0.178782697440166	0.252819666376099	7.80373046116467e-09	0.138582893005326	0.00176103804657325	0.0278876414959751	0.530981470539396	0.0443021958330105	0.319461960138747
TDGF1	black	0.00322245556184173	0.942299477138412	0.0974684786442434	0.0282012865825263	-0.095342582919283	0.0318419363267702	0.00361493509862826	0.935286380798955	-0.028936355948487	0.51564182181488	0.078570956534307	0.0771408386622253	0.1053442404848	0.0176561575356137	0.0596759578151113	0.179731404380508	0.295240209439925	1.17541486643157e-11	0.49134008468568	3.60668152262315e-32	0.275556253630405	2.75636035255954e-10	-0.217725572796878	7.4268581896423e-07	0.0111508407349814	0.802225644659497
TFAP2B	black	-0.0240749345964203	0.588626489164456	-0.0614515436256761	0.167102486001822	0.0229770096520286	0.605744992566481	0.0570454429346242	0.199721004127929	-0.00125552156615659	0.977502330025037	-0.0790142929695144	0.0754816536161739	0.333112522411161	1.32744798748875e-14	0.280620657568945	1.25320014793623e-10	0.030753333508521	0.489617947928886	0.590872413145255	4.83356088287274e-49	0.371654355516247	4.72260953253424e-18	-0.149937572362511	0.000706806151032246	0.286981469016001	4.55108382859165e-11
TFCP2L1	black	0.00662172777801376	0.881764472405102	0.0725399737022111	0.102789866810099	0.0392967360524766	0.377242569470358	0.0730966360220402	0.100170116781333	-0.044697993208905	0.315153368193342	0.0488805461091684	0.27195707821652	0.149753705544392	0.000717705881443416	0.0642526846117567	0.148548357739183	0.445497987176387	4.34306500019768e-26	0.701631764508133	2.35330939662451e-76	0.352632777666466	2.72521115201474e-16	-0.314358110400311	4.31475479183503e-13	-0.169290608403417	0.00012807549212751
TMEM207	black	0.0380325328580923	0.392794180386371	0.0218421877537216	0.623668547922127	-0.012648501455357	0.776325772400746	0.0461896815612438	0.299258714792435	-0.0866634636942844	0.0511492206364082	-0.0646479557034336	0.146061685226397	0.0527491572777748	0.23576894349591	0.0996468210417447	0.0248476859039332	0.111969395787347	0.0116394216665462	0.508683155298558	1.0139928612202e-34	0.19608520922706	8.68616695266326e-06	-0.0700836808684995	0.115004186797177	0.0483647730220435	0.277053886591633
TMEM213	black	-0.0329430117530541	0.459217098260035	-0.0749378578160712	0.0918813293916695	-0.100562354305693	0.0235444631042551	0.0156854660047333	0.724587620173449	-0.154646834328914	0.000474807806645753	-0.0605201997821893	0.173641197132474	0.128558165406512	0.00373643396461964	0.184814864688511	2.82334279148526e-05	0.0139745369810204	0.753598081822331	0.697170099588252	5.17822841422872e-75	0.283843145200434	7.52576985018291e-11	-0.0226959420581106	0.610162779480032	0.219833527747728	5.76345547569984e-07
TMEM52B	black	0.213852226715056	1.17573600268562e-06	0.0198061558064152	0.656383817269789	-0.070385371963532	0.113445330397431	0.00446952065966021	0.920034092629468	-0.0897757829202033	0.04332711201258	0.156581682269035	0.000401880005543164	0.0234029776638921	0.599077045588988	-0.00126383116300025	0.977353470239262	0.213786737351181	1.18481739320816e-06	0.603957682186349	1.01989336725904e-51	0.245319050214034	2.1952462611591e-08	-0.228445429625528	1.99235097900882e-07	-0.0473931537128023	0.286830619675832
TMEM61	black	0.062169731580089	0.162187597520859	0.0873562853317325	0.0493129089533246	0.0206946708338624	0.642021328476503	0.0544521289337693	0.220966565339854	0.0609934840146436	0.170294966949498	0.0692203127162505	0.119558181648847	0.290828189361791	2.43582214490836e-11	0.114394296608589	0.00994064435827757	0.384777838674718	2.44974784021942e-19	0.59205118945107	2.8069105693999e-49	0.387393948434129	1.33636664844397e-19	-0.294874167974993	1.24926240820331e-11	-0.0631042747117963	0.155955962020565
TMPRSS2	black	0.00406932355579007	0.927173337556139	0.065267158512533	0.142230270961656	0.0960813748006854	0.0305336200868463	0.0246431014725933	0.579856170200809	-0.0070953980732809	0.873375536925357	-0.0552379612616113	0.214364775208785	0.125351327879309	0.00470327697788259	0.0346870925622515	0.435776978235228	0.180157928811606	4.50410368776134e-05	0.464728709658174	1.57920228200103e-28	0.121117697242436	0.00632396317780488	0.012043921640243	0.786753051403518	-0.0633582842428112	0.154293916358862
TMPRSS4	black	0.0541794369868802	0.223291072452173	-0.028899945943222	0.516170526043286	0.0291308419240719	0.512822473297822	0.0411450990723912	0.355197408424774	-0.038000103621407	0.393198138949344	-0.00459119942927549	0.917864672558964	0.35861600199628	7.83566209291213e-17	0.184880016041908	2.80472279135446e-05	0.185274012337813	2.69457704586975e-05	0.735092372073161	2.77536810439925e-87	0.441984341914476	1.1667092605777e-25	-0.254594006762376	6.0800585229451e-09	0.0994977281821621	0.0250657063965268
TNNI1	black	0.00494495513858478	0.911561054762463	-0.0266144753745691	0.549909425359488	-0.0368278937527563	0.407967824449102	-0.016253707875329	0.715036760792129	-0.101868006531973	0.0217884194698621	0.0676931482156257	0.127957003870078	0.113147139852758	0.010784673259248	0.1091072087111	0.013971001962295	0.189474149275524	1.74883588159138e-05	0.460502986098767	5.59528979709651e-28	0.248839291168628	1.35669938757072e-08	-0.0373106189285592	0.401846048677311	-0.0266991313634942	0.548640643089453
TNNT2	black	-0.0243983787486312	0.583626258541221	-0.00975023541663474	0.826645332884723	0.0492988115332932	0.267871107758464	0.0946293353828401	0.0331501850962014	-0.0387576248961764	0.383827613116874	0.0718059183519641	0.106327187566104	0.249761752955293	1.19450216573799e-08	0.337450390841671	5.73062724713136e-15	0.20280500472762	4.16167797824526e-06	0.556248006004718	1.60601184375452e-42	0.428368446956545	4.82538095019764e-24	-0.122431491573108	0.00577420850270704	0.148159213275707	0.000818970853524951
TRIM29	black	0.121134768000107	0.0063165287220527	0.130911534475155	0.00314566053710633	0.0810069943358363	0.0683790126044928	-0.0472357357222777	0.288436205874092	0.0729721090765458	0.10075150514874	0.196746883058267	8.08798210194933e-06	0.212182791545158	1.4294412778727e-06	0.0573575338657171	0.197268097669056	0.441183972695443	1.45889707252119e-25	0.447183827129711	2.69216934936998e-26	0.305620680149958	2.01339850538748e-12	-0.267430155918367	9.44239779791495e-10	-0.199190703902873	6.20135048865314e-06
TRPV6	black	-0.0361393185012388	0.416795360112581	-0.016286289250344	0.714490471046714	0.0379336341517117	0.394026907541416	0.062007270815748	0.163289758783446	-0.0432454119337118	0.331153309114116	0.07790656291035	0.0796826899726095	0.204169959889193	3.57303604005006e-06	0.364024366932154	2.48209708651228e-17	0.125993520118285	0.00449326562415179	0.512031971210693	3.13596040285504e-35	0.277055773539303	2.1862912716563e-10	-0.0839521590508694	0.0588928717765772	0.24177518772447	3.53725456015667e-08
TSPAN8	black	0.187660995397748	2.11009671201512e-05	0.0944944663310778	0.0334026525023004	-0.0429983057821553	0.333926385154657	-0.00590172270946964	0.894541180403802	-0.0315514856577849	0.478413200777751	0.139307721235451	0.0016645771349751	0.0874883834099115	0.0489691207918229	-0.0452776594733075	0.308912231050122	0.229107196162793	1.83295946192599e-07	0.485592065042762	2.34909249607389e-31	0.325167451053295	5.97542164240874e-14	-0.12585390779936	0.00453818764131928	-0.033724707923152	0.448625200466208
TTPA	black	-0.0344907031712963	0.438381538610406	-0.00691855556018252	0.876505897175214	-0.0765367508042426	0.0851375960874187	-0.0439832002966057	0.322962331948613	-0.0602459182244729	0.175602718885095	0.0850308614512522	0.0557030523956162	0.00505870325550543	0.909535321805312	0.190756857816947	1.52963469861347e-05	0.136610546922147	0.0020500377880412	0.326235110329689	4.89415868198422e-14	0.182542568000916	3.55115547689632e-05	0.0947854674757806	0.0328599497572992	-0.0131197996730593	0.768224901975913
TYRP1	black	0.0469511437735299	0.291354210360249	0.0334801417191362	0.451924097466323	-0.089852510331129	0.0431477725724463	-0.034230387287529	0.441847619825416	0.0430286544775212	0.333585003781386	0.0447840911821366	0.314221183214629	0.391592671527253	4.9951205064276e-20	0.179338824182007	4.88388698763389e-05	0.273137590877424	3.99355409973667e-10	0.515587868355739	8.89130195316565e-36	0.364429105813577	2.27548144903809e-17	-0.267903189838876	8.79914111543597e-10	0.0395316547219822	0.374394979702321
UMOD	black	0.101687933159713	0.0220236452529771	0.0219555009004732	0.621868605976735	-0.182189713952524	3.67899472859014e-05	0.0853525239413968	0.0547801227322627	-0.0382363196847227	0.390261430521116	-0.00219285228085704	0.960716960378035	0.060040232407478	0.177084456771506	0.0584027019824059	0.189213688857565	0.0584115680955918	0.189146413291894	0.480284782073133	1.28446659948318e-30	0.219836406772978	5.76144990724686e-07	0.078754492311879	0.076450397104001	0.143731448428715	0.00117356012227658
UNCX	black	0.0400992525460543	0.367569672062978	0.0284248139958723	0.52309545004158	-0.086765515204096	0.0508752021946658	-0.0149803895751215	0.736497880961887	0.0116008904872305	0.794418471869557	0.105895735320896	0.017067844097211	0.22862007430207	1.94903498354741e-07	0.264000339567345	1.56845245544347e-09	0.10989070845516	0.0132950544243783	0.41095961779468	4.42817352366543e-22	0.253497825736609	7.09529499506703e-09	-0.0623174901268202	0.161190047608056	0.0846837313634476	0.0567135074499611
VGLL1	black	0.0308878685192685	0.487719482221362	-0.0316580546942622	0.476927790217286	-0.0398026096579677	0.371127079958879	0.0287499045906386	0.518352207618844	-0.0278021006750584	0.532242789906128	-0.0233731980844384	0.599542124409404	0.244856421841809	2.3372896414791e-08	0.229479166643358	1.74883924872032e-07	0.130657774899485	0.00320500517840361	0.581270388453606	3.72684234094494e-47	0.28767649722687	4.06789879999065e-11	-0.149884301764199	0.000709948177876398	0.0967283138511577	0.0294260390145419
VTCN1	black	0.0238060776854997	0.592797789245033	-0.0951891643263214	0.032119550971332	-0.0262127275284036	0.555950202295184	0.0388527278684914	0.382660896973109	-0.115655460091659	0.00914731356959652	-0.104672260343248	0.0183968896877998	0.245892426026882	2.03076290172415e-08	-0.0531610979010227	0.232125753263239	0.168951930826781	0.000132182907235887	0.648117113546362	9.82359332043743e-62	0.27777906466612	1.95412177291568e-10	-0.183412929952837	3.25356564637132e-05	-0.00493532786523153	0.911732532753086
VWA2	black	-0.034641374251716	0.436382508949181	-0.0913283930977257	0.0398179776291071	-0.0381988108078054	0.390726862265262	0.101827672592551	0.0218409164851787	-0.0539846979966034	0.224961726794061	-0.0708913609366356	0.11086816572478	0.37491752526292	2.29130218967903e-18	0.314393807698999	4.28723619065153e-13	0.0263346538079033	0.554113481491672	0.466326720403965	9.74263838967006e-29	0.384057903141135	2.89159235774776e-19	-0.223292390220734	3.78104869198998e-07	0.339380036357155	3.92700636537838e-15
VWA5B1	black	0.110808572623315	0.0125399852557495	0.0376794349904223	0.39720607876903	-0.0167428821205399	0.706850265231802	-0.0401151251505907	0.367379923055281	-0.0121925084228626	0.784186737694664	0.226421008882738	2.56723894286662e-07	0.209544723315285	1.94032618491807e-06	0.378230806958116	1.09018539902449e-18	0.20609551171617	2.87635538367399e-06	0.51111049866782	4.33686302971783e-35	0.218165113875816	7.04584653239429e-07	-0.153374664847269	0.000529273253807643	0.0185301097565634	0.677232875945853
WFDC2	black	0.0070210535573688	0.874691301145442	0.0689694259461757	0.120907607853855	0.0728214663784982	0.101458401835394	0.0289930457030288	0.514819196516034	-0.0499130302719667	0.261947475315022	0.0490295457023679	0.27049667327182	0.119594950474796	0.00701957639638045	-0.0197345243841389	0.65754733644073	0.509796321633554	6.87457728822045e-35	0.433196877123344	1.31410117947613e-24	0.254951916528025	5.78020725231089e-09	-0.298212548603971	7.14347547484789e-12	-0.125435651341594	0.00467520510657316
WNK2	black	-0.0198721340087875	0.655312858718062	0.028569103204957	0.52098745620598	0.021347984913117	0.631544907656111	0.0276892415946502	0.533909234669814	-0.0241691157107722	0.587168477470499	-0.0450965267320642	0.310853635272485	0.212072210658589	1.4479817751078e-06	0.161139212385303	0.000269273152716881	0.103889779445789	0.0192934781085223	0.376293428947488	1.68489684922984e-18	0.278186076873051	1.83422510535548e-10	-0.200515746259376	5.36223256779233e-06	0.11815245366549	0.00774091737218925
ZNF816-ZNF321P	black	-0.0321834948907523	0.469640891303955	-0.0405729849105813	0.361932656114577	0.0103288323867568	0.816535722436391	-0.0166272351244699	0.708782649430955	-0.0153447037024288	0.730335739557701	0.0188512735633878	0.671961390490975	-0.13317444161702	0.00265898769550252	0.0187686417431153	0.673316161118667	0.0257598423558722	0.562798370823837	-0.116919699423039	0.00840910338015268	-0.0495562160752178	0.265377574682773	-0.00474692957167601	0.915089039409427	0.0196134882290045	0.659515223708548
ZPBP	black	9.62773674454879e-05	0.998274580815278	0.0168864610506826	0.704453776509502	-0.0140409625867424	0.752464971182151	0.065002977511073	0.143855413761913	-0.116671351181044	0.00854977907890047	0.0630925317457544	0.156033125351782	0.0733091587267398	0.0991840586424359	0.198724936747988	6.52501222503779e-06	0.0917148030062728	0.0389829920709804	0.319478381133835	1.70830148781554e-13	0.15021062987397	0.000690901863227276	0.029490824132541	0.507625232824323	0.0685882623923973	0.122980447017405
ABCA12	blue	-0.0246066924686013	0.580416349369415	0.0150750402351314	0.734895281456557	-0.0888151873914447	0.0456260117584876	9.21547006803827e-05	0.998348464409752	-0.0210387861391225	0.636494134238023	0.100453307530475	0.0236965181414263	-0.0958327737516382	0.0309686296354061	-0.0992015064431636	0.0255037787720983	0.257213332218584	4.19168512465734e-09	-0.0617662238815096	0.164935422358031	-0.024914606883314	0.575686853275374	0.1051997158473	0.0178132312453728	-0.0941383091261913	0.0340772563425205
ABCB5	blue	-0.0192824962463631	0.664908690647774	0.131467269575119	0.00301916917918236	-0.0590514525850355	0.184337312081975	-0.0571365656813425	0.199002532084681	0.112050678194416	0.0115785614039499	0.152366590799955	0.000576494930793642	0.129532405394921	0.00348063613453086	0.166886178519432	0.000160040110822341	0.377793152851997	1.20315859482447e-18	0.186391067286351	2.40415735166126e-05	0.252940773497204	7.6723769493496e-09	-0.142343304844699	0.00131099157043842	-0.179958511341728	4.59390490754452e-05
ACTBL2	blue	0.15815386270432	0.000350455484464759	0.207344707149702	2.49606407014999e-06	-0.0562259865596962	0.206267162090497	-0.0284524038129866	0.522692039193573	0.106196804792001	0.0167539681980285	0.297558298438904	7.97499315119137e-12	0.0320482057609802	0.471511218835478	0.01403964302185	0.752487475602726	0.624135539788179	4.27548419833582e-56	0.261311654006008	2.32301044830504e-09	0.281358637125799	1.11571593181747e-10	-0.40534396595641	1.79986336493543e-21	-0.281904734325959	1.02355822746217e-10
ACTL8	blue	0.0241987316213512	0.586710340285067	0.222085692805105	4.3834535072202e-07	0.0611146104867419	0.169446368511335	-0.0192660102763689	0.665177782750411	0.179914042689174	4.61415946665365e-05	0.198000473691991	7.06066453618761e-06	0.254685587904649	6.00192769630745e-09	0.297100075388363	8.61292817752203e-12	0.420768734017119	3.58448384972377e-23	0.195479893389648	9.27012682196997e-06	0.164344936334957	0.000201868918626893	-0.164105495310718	0.000206298186958501	-0.284991284524697	6.26546030247695e-11
ACTN2	blue	-0.0857796280078547	0.0535743374847815	0.204985847127235	3.2601273153701e-06	0.0452356197363036	0.309362104698728	0.00155771852576731	0.972089256789262	0.182346778626255	3.62156122741423e-05	0.199907804218348	5.73280604979874e-06	0.218509110807872	6.76082701735954e-07	0.192967382035226	1.21184407464664e-05	0.4910980766441	3.90555482910629e-32	0.0404979474068592	0.362821921098483	0.202687760284742	4.21634947877931e-06	-0.219469653861828	6.02240971402711e-07	-0.155251828344781	0.000450778049474967
ADAM12	blue	0.162829283284589	0.000231481692306844	0.275876511770018	2.62358898517334e-10	-0.139212176302091	0.00167700887162905	-0.0311086602622327	0.484612424204892	0.24298304237259	3.00894125742282e-08	0.306088874100628	1.85627856175841e-12	0.246687356529203	1.82232335798404e-08	0.0426451271430296	0.337915672355808	0.706466121660688	7.73567373388853e-78	0.179912732736381	4.61475740159101e-05	0.633095563211978	3.82288126035301e-58	-0.589005296405919	1.13804318313881e-48	-0.118385027173175	0.00762031290286247
ADAM18	blue	-0.00205314071443691	0.963217942844949	-0.0514880952382231	0.247171839806482	-0.193183646608782	1.18437637993973e-05	0.00672244326479651	0.879979611122191	-0.0371651384283492	0.40368517851708	0.125698915552756	0.00458853313156272	-0.0254615136543122	0.567331522785418	-0.00125416393915306	0.977526650902061	0.189624744549591	1.72163362029207e-05	-0.0313532062458976	0.481183609303625	0.0630515298072286	0.156302776614178	0.0566451326421344	0.202899696628799	0.114213447623536	0.0100592806398788
ADAM7	blue	0.0165828762729538	0.709524353197372	0.212878453997753	1.31791914687995e-06	-0.0659956922762334	0.137821427589569	-0.0306089533671788	0.491659745040631	0.178286029697361	5.41657817891136e-05	0.284374497032162	6.91446690674448e-11	0.149925641842123	0.000707508719936738	0.224573071725232	3.22906501558862e-07	0.504375010524712	4.50246275665017e-34	0.18726650068157	2.19757666426016e-05	0.0788678239857243	0.0760265706240449	0.0308879496627919	0.487718338376067	-0.330678101328785	2.1146436343956e-14
ADAMTS16	blue	-0.11699199026724	0.00836854427982775	-0.129683458986815	0.00344243010925085	-0.000480070294410107	0.991396657823084	0.0582925427345002	0.190051038156032	-0.176150258221236	6.67030956314509e-05	-0.203562425283552	3.82447472580664e-06	-0.0700688681415925	0.115081155591074	0.0539800908865336	0.225001358433308	-0.231126857872331	1.41891150483691e-07	0.120676426879715	0.00651888517471454	0.053444072366009	0.22964633300853	0.0904000512582763	0.0418860453498716	0.214097568792337	1.14230450808471e-06
ADCY8	blue	-0.0620502580350283	0.162997579944938	-0.0832560220369616	0.0610305966264886	-0.0337502820630286	0.448281025731288	0.0327596097588909	0.46172225201091	-0.0690837448683219	0.120291262750846	-0.00928702603394593	0.834759604194131	0.0470203685224734	0.290642614118686	0.00948339405142998	0.831317532043729	0.208009156209615	2.31389673908246e-06	0.16624994813092	0.000169673101999729	0.131539611443428	0.00300304817391509	-0.0291591490653092	0.512412790049667	0.0727381805825454	0.101850910787569
ADGRB1	blue	-0.000250666658722799	0.995507738409791	0.140309598135979	0.00153921569431309	0.0930357318977039	0.0362397405384075	-0.0148644209392877	0.738462989066586	0.180628433800945	4.29876058796205e-05	0.23827285177843	5.62687638045944e-08	0.33721203812482	6.00340248020255e-15	0.416097872126129	1.19894723403184e-22	0.4805851314224	1.16764732754621e-30	0.2195630793162	5.95487554620369e-07	0.174566919313605	7.77141734831189e-05	-0.294984531952161	1.2265323992332e-11	-0.190202452734304	1.62096415371215e-05
ADGRF2	blue	0.074112414499082	0.0955267091969624	0.045960148408388	0.301669153501755	-0.0194502452304467	0.662173061575007	-0.0301117520103992	0.498725801555572	-0.0304706040006201	0.493620523276614	0.188958740300484	1.84505802581117e-05	-0.030661490172231	0.490916252342713	0.149716971725152	0.000719902058568284	0.0878935064348793	0.0479272643363081	0.143919208050936	0.00115602614323979	0.0809158798698629	0.0686913745335133	0.0467665217614888	0.29325773990268	-0.00603572034222242	0.89216118325246
ADGRF4	blue	0.142903396368034	0.00125384951278583	0.156691143574528	0.000398083562572572	0.0254008184761514	0.568255925882687	0.000121602030252479	0.997820729996964	0.088064307392663	0.0474936142305225	0.287588508854258	4.12618290395515e-11	0.201242541121815	4.94919198436917e-06	0.209024296996194	2.05994344022048e-06	0.424399771051994	1.38383383835768e-23	0.237336033622329	6.36301911390843e-08	0.233847882583359	1.00120302532524e-07	-0.282561439208291	9.22528122514076e-11	-0.205947261534512	2.92500389665566e-06
ADGRG4	blue	0.00823465836144503	0.853258463785506	0.156818408772713	0.00039371163664828	-0.0914170590095526	0.0396250554140069	-0.0771363066493674	0.0827140727427647	0.205984548730608	2.91269448835065e-06	0.227137482813986	2.34756145541986e-07	0.130507636742454	0.00324059391186319	0.274845908608465	3.07462301759752e-10	0.455567959662185	2.39770528421701e-27	0.196852771355752	7.99597603106907e-06	0.222858437316529	3.98788764864681e-07	-0.064537668832697	0.146752289298897	-0.132854521063658	0.0027233479142562
ADGRG7	blue	0.0732995828203019	0.0992283219451945	0.200447566310814	5.40262448074367e-06	-0.11635937720556	0.00872946590284885	-0.0766963899700004	0.0844867781589678	0.132204847908287	0.00285843293870285	0.301085845717442	4.38990242460053e-12	0.150654762095765	0.00066574001390425	0.206658159251367	2.69867131474792e-06	0.39073189759345	6.11875996676774e-20	0.132266373030754	0.00284538355622654	0.130388766998281	0.00326902500071045	-0.101212570539466	0.0226552107436375	-0.208444902900894	2.20141743299707e-06
ADH4	blue	0.0709703642466488	0.110469969321252	0.133587928350691	0.00257785808271002	-0.0271906365657037	0.541302801152407	0.00543448748717685	0.902847242955067	-0.00162739585165369	0.970841341335603	0.113900693909096	0.0102674153438407	0.0388754792177387	0.382382106689708	0.173628947221289	8.50230421455871e-05	0.307387832584893	1.48051676203821e-12	0.321056302995611	1.27937759489952e-13	0.253864836146142	6.73832950457884e-09	-0.135857892273028	0.00217131289063788	-0.0100245210243331	0.821849161088454
ADORA1	blue	0.0118861771306388	0.78948006154617	0.206262213787378	2.82257647248616e-06	0.0644490876457106	0.147308775759131	-0.0480103362906629	0.280593776344358	0.040090784886772	0.367670923565271	0.108996080003522	0.0140692851459803	0.121076550970553	0.00634191500020065	-0.0112536950534446	0.80043962764135	0.341616054143877	2.52592794082106e-15	0.251023601966216	1.0027405929592e-08	0.12937357638995	0.00352122340124812	-0.205645710540622	3.02639808738498e-06	-0.322761624218297	9.34251061344222e-14
AFP	blue	-0.0134789218882164	0.762069005866559	0.157847668356396	0.000359962514691095	0.117617560134255	0.00802478861430979	0.0353449960206108	0.427116819872496	0.0308006643701283	0.488949595457325	0.103500526123078	0.0197535086630654	0.0461705030291792	0.299459625885866	0.0873946574230114	0.0492128372994342	0.211355295985744	1.57389493590251e-06	0.0409288186893685	0.357734255363872	-0.00891663176158075	0.841260674765244	0.0723824795356979	0.103540839892087	-0.116377962180346	0.00871866805285986
AGTR1	blue	-0.145588079548386	0.00101045777090777	-0.358813577296325	7.5162994100367e-17	-0.0175235432838249	0.693855716514945	0.0635869637742091	0.152809120861159	-0.323302141492089	8.45292077925345e-14	-0.325189872785743	5.95047309256915e-14	-0.0706230183399069	0.112229121079309	-0.0299143180247505	0.501546522558211	-0.6365783692179	5.85791466369555e-59	-0.162163737602297	0.000245729202094469	-0.130498478621997	0.00324277632474552	0.461100977888291	4.68319831682937e-28	0.689233788970785	1.10145896435441e-72
AHSG	blue	0.098685063942497	0.0262833311865885	0.148560223772987	0.000792328085898206	0.0219094136071128	0.622600416207435	0.0633999183901641	0.154022778866048	0.140998491368875	0.00145811187653999	0.214466404451223	1.0937556925756e-06	0.0526658634828569	0.236510467167011	0.196614223160191	8.20467431931139e-06	0.362854290878265	3.18887524425937e-17	0.17107986553562	0.000108294029049924	0.105889581179681	0.0170743133055943	-0.0941026270362041	0.0341454779371672	-0.160151475523451	0.000293953472134814
AHSP	blue	0.0166547607021933	0.708322545344687	0.0324725476568208	0.465658567111031	-0.043374621713007	0.329709219979567	-0.022714564019925	0.609869640866573	-0.0505353880586762	0.256038030587436	0.120700276622422	0.00650821388085382	0.143140468018355	0.0012303607851748	0.114948586337628	0.00958473638383527	0.119728654289211	0.00695586423538484	0.064047354469634	0.149852757629421	0.102551390931886	0.0209154534029065	-0.0180645609798787	0.684902259337201	0.0756387392990431	0.0888742917704311
AKAP4	blue	-0.0449077440308342	0.312885556751215	-0.111274806057719	0.012171143812734	-0.055275385512137	0.214053949578566	0.0213261696768889	0.631893559814671	-0.0910919935348531	0.0403362310840957	-0.0530121063265657	0.233438803378988	-0.045156752487988	0.310207239025131	0.151339481997133	0.000628607400283113	-0.17436567241693	7.9230561600645e-05	-0.00762139243963114	0.864076560690979	0.00353922609473548	0.936638828982473	0.153470497789813	0.000524976389450913	0.30510413163147	2.20184907487722e-12
AKR1B10	blue	0.0358437423104921	0.420618842725599	0.249520792436604	1.23495891138383e-08	0.0602799704803013	0.175358302428031	-0.0228574281560175	0.607622815702571	0.1173740362986	0.00815707943595232	0.183483681491719	3.23044228264598e-05	0.327121407098103	4.14432362715168e-14	0.123609430996233	0.00531824743613865	0.447556557263501	2.42117178984839e-26	0.187579759799661	2.12783610149293e-05	0.135856501923778	0.0021715428607472	-0.0960053681792482	0.0306660599686797	-0.309601308955207	1.00439158787119e-12
AKR1B15	blue	0.054289272502745	0.222352712674811	0.242707003505371	3.12249612968255e-08	0.0387222102858113	0.38426263105701	-0.0643926649870747	0.14766407292294	0.158940888386768	0.000327082694993499	0.211457571633868	1.55531106245929e-06	0.215815173141183	9.32531529860416e-07	0.153991027613144	0.000502198120410177	0.447738572848804	2.29881608058963e-26	0.171257636452788	0.0001064940716319	0.245749385480705	2.07064309558605e-08	-0.205653183731184	3.02384515054219e-06	-0.246377489723594	1.90098521969803e-08
AMELY	blue	-0.0127661613546338	0.774301073579996	0.0256086997780746	0.565092827590749	-0.00838804057007939	0.850556993677134	0.0580072738284972	0.192232084754242	-0.0145577984934357	0.743666940595794	0.0258561480367026	0.561338720841869	0.0119601381384259	0.788201137348839	0.0930424431574578	0.0362262329744429	0.0212944372017583	0.632400855485947	0.168072976060458	0.000143427486864635	0.0788624071905076	0.0760467842336382	-0.06439489131819	0.147650041207376	0.101806234861154	0.0218688636022665
ANKFN1	blue	0.108792585422097	0.0142508354480184	0.246672435799135	1.82603777876209e-08	0.103930160374898	0.0192462935014308	-0.0138529794976989	0.75567301977149	0.163870215707064	0.0002107389960516	0.336735362469058	6.58768985679797e-15	0.282548102481983	9.2447969729044e-11	0.376409817738384	1.64153614289519e-18	0.539256938996343	1.3665471932342e-39	0.306662079795578	1.68018132808923e-12	0.297558754422286	7.97438192676834e-12	-0.333771254777577	1.16946881168311e-14	-0.221859151394542	4.50639944884846e-07
ANKRD18A	blue	0.0015493948469074	0.972238337841604	0.0194545002660627	0.6621037292227	0.0323245345554735	0.467695425460231	-0.067382145817193	0.129722163355807	-0.0485485250227215	0.275230680535892	0.140099407397668	0.00156477414039504	0.0833251955941835	0.0608153478788827	0.179440727732799	4.83504159964233e-05	0.2283752363726	2.01002063777447e-07	0.279844909808191	1.41549774858379e-10	0.180393300238038	4.40024759760849e-05	-0.0965632418335579	0.0297053218392448	-0.0303976711922343	0.494655852608306
ANKRD2	blue	0.0343492742923149	0.440262713796754	0.113664877278861	0.0104268672867552	0.0347713977778012	0.434661638750017	0.0509138254778764	0.252490153949067	0.00894982933050077	0.840677551683612	0.0908663696726498	0.0408361688297963	0.0337183436745524	0.448710873251607	0.0511640151548652	0.250163451132537	0.298932244651792	6.32652278367384e-12	0.290870946774522	2.41882776257236e-11	0.0444202428111322	0.318172915644656	-4.23050204691827e-05	0.999241836979609	-0.26807964014838	8.57027824009268e-10
ANKRD60	blue	0.0570869323721777	0.19939364004657	0.243617866695267	2.762743531043e-08	-0.0189911937748958	0.669669783928641	-0.0250185111755035	0.574095011896551	0.144764510203201	0.00108003748861996	0.230326258912925	1.57092934700958e-07	0.229641491086487	1.71330770292201e-07	0.231333322906446	1.38207052896215e-07	0.420497941091612	3.84637675995874e-23	0.0923861514825858	0.0375675458182324	0.191738568477228	1.37978870692624e-05	-0.322453772099102	9.88952742945234e-14	-0.17050232529093	0.000114341224065925
ANXA8	blue	0.0980555810935523	0.027261201742453	0.171329244030193	0.000105777017314037	0.107829757226873	0.0151380598253254	-0.00541798043534687	0.903140889025957	0.099709200447596	0.0247569546710584	0.270371014890475	6.07586709858845e-10	0.356131222184382	1.31909800641878e-16	0.216988525536947	8.11057382796367e-07	0.509592725926985	7.38182268849662e-35	0.257496898478827	4.02526806732504e-09	0.254061328337376	6.55443713569293e-09	-0.318815692335057	1.92787660414544e-13	-0.255777082619589	5.14252745676392e-09
AP3B2	blue	-0.0662357587262362	0.136391869099799	0.0922760424165363	0.0377966617962251	-0.0761710824553098	0.0866435914792931	-0.0137821053840394	0.756883625218571	0.0184131923172844	0.679155860464477	0.096516217119914	0.0297852969482993	0.197419364112721	7.52037318026665e-06	0.167601175851677	0.00014982775761498	0.477237378662384	3.36184840067918e-30	0.32007327963117	1.53218477051481e-13	0.21971508473605	5.84654864489682e-07	-0.289254051417311	3.14943699411834e-11	-0.169783702222449	0.000122309278567232
APCS	blue	0.0482163300119195	0.278532731789492	0.0988369752897868	0.0260519226183013	-0.0724516333956914	0.103210562631736	-0.0674722801415435	0.129208658226797	0.082814132617646	0.062420526871066	0.108479484101006	0.0145341978230136	-0.0170174737954183	0.702269579865909	0.0762528727116669	0.0863048918615531	0.233863280843063	9.99217168601373e-08	0.0819134799038979	0.0653343341752304	0.061576985708804	0.166236078852384	-0.00675810540037392	0.879347758576227	-0.10058938867226	0.0235068971781878
APELA	blue	0.0497096977535068	0.263898374189274	0.156216480246463	0.000414791633075129	-0.0299648454768001	0.500823840573435	-0.00552447968879126	0.901246594152079	0.0144499291152181	0.745500477296189	0.128837051272735	0.00366152218520563	0.00143167774168453	0.974346808374353	0.0411929793117322	0.35463733423383	0.309865630449173	9.58706448527042e-13	0.225038784328655	3.04826879554182e-07	0.0582718686793163	0.190208489899312	-0.0232594106359778	0.601320685017983	-0.259363072162284	3.07950472948547e-09
APOA1	blue	0.043934211609671	0.323502090295085	0.154782700448475	0.000469309850095691	0.0547245510754126	0.218661680373331	0.0835946404296845	0.0599828815444539	0.0807579852735162	0.0692354425195316	0.117397622546595	0.00814418196557282	0.178223569381966	5.44984708392624e-05	0.183199580607956	3.32424638449115e-05	0.243413936828007	2.83962599037442e-08	0.116288927269743	0.00877050550501283	0.155064534997228	0.000458093437672641	-0.068999418133665	0.120745668486643	-0.0884858409911307	0.0464374313879572
APOA5	blue	0.0101785637159673	0.819158458933941	0.0602027389374221	0.175913010523846	-0.0892026006704679	0.0446868105389317	0.00583729543517579	0.895685842974529	0.0460886062811866	0.300318571862978	0.0766177599542735	0.0848068341557905	0.0312513856084881	0.482609649115835	0.112120463320285	0.0115265345325648	0.168087066756958	0.000143240344570754	0.157842159022251	0.000360135755661949	0.0604240385350852	0.174327026640798	0.0105231789445321	0.813146705825511	-0.0628591009943721	0.157573004144945
APOB	blue	-0.00222300853723384	0.96017718172745	0.0914821469373299	0.0394839389065843	-0.12080927835812	0.00645964145409149	-0.0216966003701922	0.625984446890347	0.0497619360923446	0.26339621587624	0.166981914420071	0.000158635812265456	-0.0694776900383921	0.11818609878673	-0.0767958223517036	0.0840834440713458	0.385974246391794	1.85801454527966e-19	-0.0195578769138171	0.660420179238256	0.0235995674058678	0.596010929368663	0.150262450880808	0.000687921235474124	-0.131960118916338	0.00291088063136969
APOC3	blue	-0.0298565829266978	0.502372967194857	0.181716505071208	3.8572887531436e-05	-0.0406788180778209	0.360680750520699	0.0183993025937156	0.679384448624508	0.0816218595685517	0.0663014192508499	0.0626045574469286	0.159265213070813	0.0472470385074623	0.288320722110957	0.142150086219714	0.00133125364880534	0.2971520987087	8.538065704559e-12	0.19575228477106	9.00286212982779e-06	0.0332606628023753	0.454896203778387	0.0920398600295198	0.0382921120962208	-0.222209378434386	4.31769649827878e-07
APOH	blue	0.0913287757969212	0.0398171432351398	0.29159588490564	2.14770327143531e-11	-0.0826999382980038	0.0627839307547712	0.00558615755976147	0.900149789749508	0.13965701000784	0.00161984574729953	0.263101338560572	1.78945379145738e-09	0.104636490402596	0.0184370685750304	0.0912970856521604	0.0398862869583612	0.486130642048567	1.97379812925811e-31	0.208906533416206	2.08797426563911e-06	0.100482735871454	0.0236553997480048	-0.0567637893243196	0.201953687391861	-0.233285445027664	1.07640655475946e-07
AQP9	blue	0.117126016564112	0.00829380956646733	0.28907034427586	3.24496886807465e-11	-0.126174908586887	0.00443550166850748	-0.0732940193082587	0.0992540457270823	0.287741182345533	4.02556397887258e-11	0.316760569060118	2.7997079849607e-13	0.147684179409478	0.00085160312281479	-0.0196908524070463	0.658257112862148	0.629439615821928	2.66923816185091e-57	0.0408950484300231	0.358131385242306	0.188066189287039	2.02369114439915e-05	-0.305204609551112	2.16388919203517e-12	-0.317988928441268	2.24085686485388e-13
ARG2	blue	-0.0897539172481054	0.0433783347438088	0.10945892844926	0.013663909327708	-0.0311452759677857	0.484098191154274	-0.0290222551052757	0.514395604291004	0.0852639729366622	0.0550329202771558	-0.155433346276257	0.000443792093208265	0.0413455742880375	0.352856082306327	-0.0208546537165751	0.639449192991574	0.0616718024219028	0.165583434246191	-0.00811069250968351	0.855443089366957	0.0148693207368023	0.738379926590282	-0.0133622906399231	0.764066617115233	-0.00834803547011919	0.851261423037856
ARID3C	blue	-0.0189639397639474	0.670115909273307	0.0921966379613367	0.037962621876963	-0.0300377042817267	0.499782728245664	0.068309265444672	0.124515147734044	0.0917413875403354	0.0389260953516465	0.0862042769567882	0.0523974717758063	0.247220433529042	1.6943126852136e-08	0.231452258911713	1.36126855799584e-07	0.361684998187339	4.09201655647508e-17	0.101018422819703	0.0229176336043312	0.156763218366279	0.000395602064171715	-0.241689627335973	3.57790348995425e-08	0.0300991717997818	0.498905282712518
ARL14	blue	0.15970434220374	0.000305806806378992	0.141082198929457	0.00144852916919619	-0.0288761117585773	0.516516770390608	-0.0589109567716979	0.185385409333302	0.0998266792232366	0.0245868576842846	0.250632393439325	1.05875237339929e-08	0.135909004544421	0.00216287412252883	0.0992181281066288	0.0254790238062194	0.525391013999885	2.54657378451853e-37	0.463730853005572	2.13236020949871e-28	0.359491789105004	6.51439481342927e-17	-0.350167552006003	4.5197395563813e-16	-0.131300246528102	0.00305669043824127
ARSI	blue	0.127907685916168	0.00391658637403852	0.203067007507582	4.04194261731506e-06	-0.0425005834052809	0.339557114778451	-0.0134824092863471	0.762009299424764	0.117620805579218	0.00802303858138022	0.186492361340978	2.37934436529401e-05	0.175803575294259	6.89801379685925e-05	0.0447944454614056	0.314109199080017	0.550324308846161	1.76322405596323e-41	0.354985899945044	1.67445393712459e-16	0.545746346160432	1.08729667700784e-40	-0.460593045401978	5.44745614240104e-28	-0.208879510285054	2.09445781330878e-06
ART5	blue	-0.035649357302081	0.423144501274447	0.0865623291074679	0.0514219914757577	-0.0706143776431943	0.112273161485914	0.0603424268204302	0.17491066819129	-0.0105862108988012	0.812048299642775	0.0430232856620692	0.333645379272607	-0.0492067298606355	0.268767008812068	-0.0257919056314458	0.56231220339732	0.384570702200073	2.56956532985937e-19	0.240815756560426	4.01979614007886e-08	0.192029616073623	1.33811802069803e-05	-0.0646380368149696	0.146123694529342	-0.0600972328246428	0.176672905023416
ARX	blue	0.126644155526536	0.00428916810713775	0.240386845669652	4.25555289125471e-08	-0.0187817694537613	0.673100858052867	-0.0934381429773355	0.0354373472691889	0.185078029517961	2.74884320938327e-05	0.341621397339014	2.52325507567249e-15	0.0818841351173875	0.0654311209267828	0.132667204552059	0.00276168694634186	0.394282316682848	2.63956274972865e-20	0.165112680885759	0.00018826018856192	0.153134872887021	0.000540168397287119	-0.0840501907037967	0.0585968717884758	-0.286413167800372	4.98737693705022e-11
ASB17	blue	-0.0521689490043831	0.240968416592714	-0.219285542070297	6.15765890475032e-07	-0.0554524070782064	0.212588096184078	0.00739242427086096	0.868122226392022	-0.184631019870512	2.87651876874446e-05	-0.0705525913077193	0.112588473748017	-0.0399843834378804	0.368944688022473	0.0886550517956408	0.0460190420212684	-0.49460613072984	1.22401823590105e-32	-0.165188549496822	0.000186963101994375	-0.177914267131131	5.61745798683002e-05	0.460511425488183	5.58126960341824e-28	0.427986925259414	5.34295359900992e-24
ASB4	blue	-0.111710096021247	0.0118354680410905	0.0758703781466661	0.0878980397949509	0.0597928415724535	0.178878910391975	0.0526399349661524	0.236741631184739	0.0935423160905509	0.035232109684939	0.0290414766081296	0.514116954312743	0.0496288757868468	0.264676598624139	0.0753122885427183	0.0902649003493194	0.15412040359745	0.000496680991329354	-0.0578811875506585	0.193201912939016	-0.0182288163538098	0.682192590936105	0.016398613759423	0.712608253036717	-0.0628711921814539	0.157492961004837
ASIC2	blue	0.0653186927495579	0.141914896403435	0.135175715715602	0.00228686002644055	-0.0472955994815947	0.287824914529717	0.0148075730041811	0.739426910408196	0.0200111476253439	0.653058703122851	0.173155320853951	8.89551718062869e-05	0.186016655886878	2.49802031821252e-05	0.109990407587943	0.0132111424583848	0.565234291596265	3.86180813213121e-44	0.403963925022208	2.53014023902366e-21	0.507360035221652	1.60639349902223e-34	-0.329605789613229	2.59262837342437e-14	-0.0791057918348179	0.0751428610558336
ASIC5	blue	-0.0178629498197772	0.68823370533216	0.199017034656325	6.32020037441697e-06	-0.0112537957153769	0.800437880201894	-0.0995959924738336	0.0249218285267409	0.0841986781300042	0.058150870870448	0.208910005518654	2.08714261322063e-06	0.20286666026623	4.13320018514759e-06	0.34397844457396	1.57856548642165e-15	0.384769978862962	2.45419218496869e-19	0.222212550304793	4.31602272664213e-07	0.180693695888301	4.27098749342596e-05	-0.210695086687409	1.69907874724924e-06	-0.180796035204157	4.22777721238276e-05
ASIP	blue	-0.00984469190535524	0.824992924369586	0.280618659437325	1.25359392048519e-10	0.0122330767320497	0.783486468112028	-0.0587467588207563	0.186615885415323	0.249951307809369	1.16358157117185e-08	0.272567331380751	4.35606506594159e-10	0.19985002616218	5.76926953983898e-06	0.278003526818776	1.88708672140004e-10	0.4252290368175	1.11167449176227e-23	0.0137407908409956	0.757589596394989	0.0565466189839512	0.203687554160242	0.0129185526066371	0.771680990613025	-0.355698723659868	1.4435992095307e-16
ASXL3	blue	-0.0731827643919201	0.0997695652220201	-0.229377077446837	1.77154847118694e-07	-0.174943489133605	7.49499435149668e-05	0.112115194737134	0.0115304551857649	-0.221157514041431	4.90858524342653e-07	-0.155790909984086	0.000430324548759639	-0.0984972999927973	0.0265717999892931	0.0486197931474046	0.274525753353316	-0.394841587397975	2.30999648312366e-20	-0.059271310529229	0.182705961152136	-0.10251442438957	0.0209618854983271	0.293303803028907	1.62088961763627e-11	0.496454865232199	6.6051189397848e-33
ATP13A4	blue	-0.0960264606728145	0.0306292575426128	-0.298609087324281	6.68138551555169e-12	0.0330757015421297	0.457409384163676	-0.0505024280645708	0.256348659382987	-0.211051905470145	1.63028254418097e-06	-0.216140088480186	8.97249333192358e-07	-0.0385372685422651	0.386539258939897	0.0570860388055241	0.199400686433929	-0.369624526932791	7.37520083164887e-18	0.0902391429953944	0.0422535628770078	-0.0697492248217812	0.116751923589302	0.196458614255489	8.34359830492639e-06	0.417036300930183	9.4211926725118e-23
B3GALT5	blue	0.0915107786648332	0.0394219975721476	0.222253669601799	4.29438079794286e-07	-0.024902240982115	0.575876440484772	0.0169061233580773	0.704125818156334	0.134744217849221	0.00236281850671397	0.24678864315583	1.79730136879553e-08	0.0977997309653325	0.0276675090351674	-0.00452141725285827	0.919108750787809	0.672549748443232	4.99721449112826e-68	0.261731246703219	2.1855302569811e-09	0.329647473049572	2.57221007361866e-14	-0.420577497931089	3.76753469841239e-23	-0.234529018404026	9.16902084451495e-08
BARX1	blue	-0.0540744537358457	0.224190614808109	0.106640114996654	0.0163009998750365	0.0357472699929931	0.421871209766636	0.0132559871677246	0.765888703712794	0.112019845406154	0.0116016142556398	0.0425303252467393	0.33921894975827	0.249995429086475	1.15649645886242e-08	0.0490349100166945	0.270444195625485	0.319731153070381	1.63117064781867e-13	0.126580247864028	0.0043088374123248	0.283294004024543	8.21283652002765e-11	-0.290032028852418	2.77440657967012e-11	-0.00938319245920205	0.833073535002236
BCAS1	blue	0.0704829135863888	0.112944892456041	0.193464199057352	1.14962548194902e-05	0.0319844347126604	0.472394250530893	0.0359252978066309	0.419561819932932	0.120099480369689	0.00678186053122814	0.232321072716717	1.21821268904434e-07	0.301506567343994	4.08597311640422e-12	0.20904318739962	2.05548070333195e-06	0.603401697728344	1.33281484134637e-51	0.397620448611994	1.18625526763426e-20	0.309604540674985	1.00382036298096e-12	-0.453024129309214	5.02982383990237e-27	-0.24038367168358	4.25734636842677e-08
BEST4	blue	-0.0861249197155617	0.0526157490008558	0.0555988410830716	0.211381001386325	0.0330709897147346	0.457473507973347	-0.0153245177472546	0.730676722559513	0.109182157335417	0.0139050584230139	0.0965942837532191	0.0296526296653992	0.205661492210932	3.02100928633109e-06	0.167791902685165	0.000147208802407678	0.473479878622523	1.08656514598334e-29	0.142500125122047	0.00129475547006108	0.257250522521653	4.16948470773694e-09	-0.301994829699283	3.75898555460488e-12	-0.00391959987391951	0.929845840981157
BEX1	blue	-0.0227587725296714	0.609173980189474	-0.140440869303662	0.00152344863739574	0.0262335529084859	0.555636275128626	-0.0163611053590259	0.713236586647365	-0.144379909223335	0.00111402131836015	-0.15867462687355	0.000334822147688851	-0.056385233857068	0.204983016390552	-0.0287130409606084	0.518888950867108	-0.109559688003845	0.0135770369841488	0.199941592998984	5.71158411881178e-06	0.148216176850484	0.00081513640488104	0.0345073822465851	0.438159990840095	0.24315346184984	2.94084079473695e-08
BHLHE23	blue	-0.00294124601717353	0.947327099984598	-0.0269351161111079	0.54511144517672	-0.0323860170430576	0.466848747015658	0.00555159076029996	0.900764460480139	0.0181617571061343	0.683298354908674	-0.0643532869566735	0.147912425581287	0.0208644908462303	0.639291176431019	0.0560477309523461	0.207711485872064	-0.239955849680123	4.50589458046953e-08	-0.0925830094033955	0.0371608581295509	-0.0301627678216481	0.497998312755042	0.191319654709144	1.44193853129207e-05	0.283283466550678	8.22660111217722e-11
BIRC7	blue	0.090828570015053	0.0409204353226161	0.0486491267908084	0.274235965930862	-0.00729722013499652	0.869805419829822	0.0438763473174108	0.324140394838577	-0.014426064297447	0.745906320152315	0.132261155967319	0.00284648797929045	-0.0281510345313734	0.527107197659446	0.0399907118752229	0.368868851895164	0.0932126600670484	0.0358850698932364	-0.0119137044962058	0.789003995623889	0.0240842513454012	0.588482182907647	0.143694394270363	0.00117704925121844	-0.0444606037638931	0.317732964249237
BLID	blue	-0.00938325484165817	0.833072441509023	0.145214472918311	0.00104149290154069	-0.0105399471479037	0.812854464221541	0.0701412278167509	0.114705548652309	0.116110756699752	0.00887506425417916	0.134897231028942	0.00233562326012719	0.124406397809238	0.00502841746210457	0.206923021638092	2.6187103298119e-06	0.186794944852659	2.30666222623097e-05	0.0223012631907951	0.616390243835622	0.0983121774951231	0.026858875919108	-0.124215620675964	0.00509646966246302	-0.0613743954206634	0.167637013110313
BMP15	blue	0.0209247557033553	0.638323481665727	-0.0311123620142559	0.484560423181727	-0.00552519567846657	0.901233860778088	0.020620054010354	0.643222453682969	-0.0464455925718154	0.296586416287419	0.0153618500592287	0.730046143462769	-0.011245450030595	0.800582760384686	0.0531362332573859	0.232344519127039	0.0553951290974549	0.213061601864586	0.0162227864442218	0.715555353011019	0.0992922374440443	0.0253689034051053	-0.0584004430705466	0.189230832163824	0.0868699006950464	0.0505961860979015
BRINP1	blue	0.00895038361703429	0.840667816249504	-0.0168014380590229	0.705872551409042	-0.0216419444522131	0.626854825978357	-0.0726649601030672	0.102196978628532	-0.0741279911158191	0.0954568653123797	0.00897358422157368	0.840260344924492	0.00879651081827568	0.843371350592787	0.0281045078419138	0.527790515772699	-0.0175281126771041	0.693779915476897	0.101371791469709	0.022441944312399	0.187591417519765	2.1252817386859e-05	0.115778159010367	0.00907322234851117	0.106747910252422	0.0161924913347321
BRINP2	blue	-0.0348022397306127	0.434254017472531	0.118523832647893	0.00754913611726349	-0.0836052265331383	0.0599503684393359	-0.0471133836763986	0.289688301239652	-0.000917672324202947	0.983555232862577	0.0369612223379476	0.406271477757091	0.084252204757617	0.0579907879754433	0.0123362971795707	0.781705518560883	0.229505459159664	1.74303620707916e-07	0.225111376161011	3.02098049369652e-07	0.263818124763563	1.61098793997563e-09	-0.157285158486341	0.000378057391568942	-0.00696830979902511	0.8756249805354
BRS3	blue	-0.0303165169042136	0.495809250314108	0.189671363056179	1.71329465385833e-05	-0.0431953321709559	0.331714111346	0.0252208103578046	0.571001711146999	0.152075625596381	0.000590835110613294	0.261784632506616	2.168615429688e-09	0.189120764413042	1.81428049471463e-05	0.361997337825044	3.82870646154111e-17	0.430408366192019	2.79241071002393e-24	0.17217656430516	9.76300087198257e-05	0.18482779162589	2.8196390312091e-05	-0.158795943132753	0.000331274886177126	-0.189780129140847	1.69398789046715e-05
BSPRY	blue	0.0432991087211426	0.330552682380664	-0.280373714234057	1.30278981988055e-10	-0.0325011353889343	0.465265728642116	0.0646497004533479	0.146050779757954	-0.270319407299314	6.12333960045778e-10	-0.185544587011606	2.62132401293479e-05	-0.0262312119087038	0.555671559659727	-0.0541748543345156	0.223330284802479	-0.356565945351676	1.20460734306907e-16	0.214313414558443	1.11364809315711e-06	-0.0315811529995346	0.477999430090498	0.2878816769259	3.93508897544609e-11	0.317677953514491	2.37102782206239e-13
BTBD11	blue	0.177589394172131	5.79874237136073e-05	0.301377693462286	4.17681737830627e-12	-0.02180882278799	0.624198967299645	-0.0455854326312664	0.305631842825441	0.190382683205349	1.59072016436686e-05	0.384807927653105	2.43280712571071e-19	0.108513705319476	0.0145029877520933	0.0187842403375491	0.673060336924247	0.699924003264714	7.73541944381268e-76	0.18171862418168	3.85647239696198e-05	0.241563873128194	3.63846902476376e-08	-0.271439800163671	5.16947318008628e-10	-0.385643277259348	2.00592537002821e-19
C10orf99	blue	0.150436722817952	0.000677984703811751	0.151919317847177	0.000598674730394738	0.00618090696515228	0.889583546340505	0.0980066011268921	0.0273385855133748	0.0919760089289196	0.0384269968568904	0.288583852210847	3.51182109497963e-11	0.0376836458321122	0.397153290070185	-0.0453643050147806	0.307986384710221	0.425596072408343	1.00878612777622e-23	0.0490963397805259	0.269843740882478	0.0027359745841822	0.950998390719633	0.0121677415536967	0.784614336539617	-0.263530719455587	1.6803661510631e-09
C16orf74	blue	0.0342599140003793	0.441453689750306	0.225407897158182	2.91193646928151e-07	0.036360597706079	0.413946385416566	-0.00413488471025002	0.926003355143971	0.145672696253798	0.00100354833676624	0.239713209157581	4.65303268394556e-08	0.175406804515688	7.16760987463346e-05	0.0266729969351497	0.549032179225902	0.655450053466547	1.46183296591251e-63	0.0696926050591617	0.117049844167447	0.158177228525527	0.000349739700086126	-0.133717694863708	0.00255286598822152	-0.35912066444023	7.04515719288908e-17
C17orf50	blue	-0.067822254484157	0.127229727023752	0.106216490367122	0.0167336223866183	0.102382954389014	0.0211277457575235	-0.0246964293721469	0.579036138018384	0.0466255002792117	0.294717323083993	0.0994511313736021	0.0251341833480777	0.1297402920332	0.00342815412987457	0.246340233491198	1.9106614758788e-08	0.283816433477963	7.55785349963407e-11	0.202324686498667	4.39003834666454e-06	0.154451492321232	0.000482817555119935	-0.138422240644418	0.0017830999232273	-0.122186652843777	0.00587328174464583
C19orf33	blue	0.0976592068534353	0.0278928782140644	0.0928596201008821	0.0365957287038307	-0.0202610778555224	0.649013937293853	0.0736446869713825	0.097643020431937	0.0760023283466557	0.0873457964680002	0.185971826687545	2.50948894828721e-05	0.0758661514829843	0.0879157756985616	0.0516046711354795	0.246101851335954	0.294306640601073	1.3728015241649e-11	0.0844557675955149	0.0573853207806733	0.0203197769061431	0.648065465477005	0.0499764729425612	0.261340805632102	-0.146227101158933	0.00095934608757836
C19orf81	blue	0.0274541786011515	0.537388522220229	0.149845633467458	0.000712237026128046	0.0986604406828209	0.0263210064366437	0.0226367286314244	0.611095305019717	0.0667961891929039	0.133099024836181	0.143399049511267	0.00120520333867577	0.311037944717418	7.79423043546278e-13	0.208588141665132	2.16560047949598e-06	0.40984728754203	5.85833563217804e-22	0.302947702989919	3.19285783214315e-12	0.234596909045203	9.08885395000832e-08	-0.220916865453732	5.05431225862181e-07	-0.123164360941706	0.00548657120854716
C1orf185	blue	-0.13649912773192	0.00206759107044399	0.0064095821416926	0.885526026766739	0.0116756441084755	0.79312365757512	-0.044121051340987	0.321446629898364	-0.0642345925809453	0.1486629424378	-0.0228390096106863	0.607912277475352	0.036477357700205	0.4124477401812	0.17147114195809	0.000104369497805241	-0.125767836354253	0.0045660839299017	-0.0384612253284614	0.387477725044498	-0.0687841288042304	0.121911858411332	0.139746071196045	0.00160861805639303	0.122746852208028	0.00564881364092619
C1QL1	blue	0.149795381345696	0.000715221757234098	0.3016014652654	4.02031632387821e-12	-0.0633704336344465	0.154214757535921	0.0523488402341221	0.239347800993644	0.2545699592562	6.10073718197804e-09	0.346856292863621	8.85530364853842e-16	0.14843947834918	0.000800264680669663	0.116052015787881	0.00890977868020232	0.488800356758689	8.29048118935348e-32	0.00716902210561247	0.872072867988061	0.105422566150601	0.0175715376262004	-0.116885056407612	0.00842860205645391	-0.223977161482615	3.47550147322252e-07
C1QL2	blue	-0.0314080962238859	0.480415802530758	0.190275214305824	1.60868903685045e-05	0.0180600206375058	0.684977217557079	0.00161738644285593	0.971020604757322	0.0499855786247416	0.261253812210347	0.175854884586422	6.86385722135455e-05	0.16865965574674	0.00013582672445651	0.189643732862768	1.71823240892029e-05	0.426918188933505	7.10291327541353e-24	0.165765329927375	0.000177372588948471	0.17872012928458	5.1906044645823e-05	-0.277385973150545	2.07714702388237e-10	-0.246520898672747	1.86417962134745e-08
C1QL4	blue	-0.156152782888136	0.00041708281908431	-0.175206836281109	7.30722023935369e-05	0.0234160357244254	0.598873164407076	0.0274381660999513	0.537625943977537	-0.0693024571426752	0.119118923040779	-0.214608579250693	1.07557548414647e-06	0.00501487234415961	0.910315834993876	0.0722459387124447	0.104195414824799	-0.397188308137552	1.31633909613707e-20	-0.236678124829485	6.93472037526861e-08	-0.175010435159615	7.44683327781132e-05	0.227519279746086	2.23801257153559e-07	0.364906364032205	2.05350546291446e-17
C20orf141	blue	0.174769241440673	7.62172904031846e-05	0.280743646732296	1.22919328076576e-10	-0.00896034129628858	0.840492924691576	-0.0603227533335039	0.175051579279014	0.222510777177062	4.16140802787154e-07	0.315355505903863	3.6072599069872e-13	0.156596147001675	0.00040137639911253	0.141988693993805	0.00134839860253478	0.548852322936605	3.17442524897565e-41	0.200078395751318	5.6264253519087e-06	0.273987344893019	3.50725432385049e-10	-0.402951993601625	3.24458899593325e-21	-0.221795820969314	4.54135830242996e-07
C2CD4A	blue	0.146808129088782	0.000914956050696543	0.210985810796356	1.64282107583207e-06	0.0690580860766383	0.120429387024044	-0.0260458876401038	0.558468300199779	0.126009850475133	0.00448803745257115	0.154207265168821	0.000493008525167361	0.145930431938848	0.000982770547314323	0.0801114551905688	0.0715001602654101	0.270737477123577	5.74891562489812e-10	0.257404586120402	4.07872700347972e-09	0.144791085075288	0.00107772497932839	-0.216037853972581	9.08210326111003e-07	-0.176167238008592	6.65934133056033e-05
C2orf27B	blue	-0.0440017536912245	0.322758063212915	0.0474878023213085	0.285868152010947	0.0132782582454002	0.765506860679207	-0.00101298253544632	0.98184754567234	0.0773183107189136	0.0819895073012993	0.0948469240691315	0.0327463039560218	0.0643192220797218	0.148127525393319	0.227043865493519	2.375201434931e-07	0.214859943456554	1.04414018004547e-06	0.0969027497697208	0.0291333638458309	0.0849296448426732	0.055996125783034	-0.122223005507174	0.00585847583210291	-0.0179991902195363	0.685981787838751
C4BPA	blue	0.0750612044475071	0.0913462963900609	0.0901133451430144	0.0425427786746115	0.121683307960849	0.00608177142631317	0.0155122185796812	0.727508118770812	0.0544279490023453	0.22117198069718	0.23415676673302	9.62086107008125e-08	0.173504723512422	8.60382195773454e-05	0.206657346079932	2.69892036805503e-06	0.404571968754163	2.17802542425177e-21	0.304369773855041	2.49975986890234e-12	0.237136879032291	6.53109101527794e-08	-0.280737777087748	1.23032875181739e-10	-0.0399801530804255	0.368995387433719
C5orf38	blue	-0.0510518043390242	0.251205131264827	0.000388859349980434	0.993031203318111	0.0915872983427624	0.0392568598633397	0.0641403651932561	0.149260813602236	-0.0309959219759805	0.486197578771797	0.0320989655896194	0.470809001402329	0.233344235137555	1.06829757804292e-07	0.145069208415136	0.00105379553983721	0.252448198069645	8.22036983260537e-09	0.23384195622875	1.00196833999987e-07	0.202685858692918	4.21724182730912e-06	-0.0992418677663081	0.0254437038147768	0.0892311957644667	0.0446181369108806
C5orf46	blue	0.0601064928153972	0.176606113628239	0.191004000104853	1.49051770245173e-05	-0.118488401439959	0.0075672478458102	0.0459279954845769	0.302007833052913	0.241314428519057	3.76155317152716e-08	0.239715888985635	4.65138254808643e-08	0.11978875481675	0.00692739439108817	0.0855669476408364	0.0541719782528831	0.383902199610321	2.99701403058709e-19	-0.0811061003811337	0.0680405764812044	0.171841186209337	0.000100781389616976	-0.163261768502639	0.000222641746679039	0.0281512362618854	0.527104235907733
C5orf47	blue	-0.1205196885404	0.00658940721083111	-0.0725108272474076	0.102928518011676	-0.113114491766307	0.0108075967038482	-0.00347381833147346	0.937807405099155	-0.0443613982953456	0.318815058285683	-0.12897408014634	0.00362521591031087	0.0540897276762896	0.224059580703291	0.180892510116886	4.18742195760206e-05	-0.210295114411989	1.77950126566765e-06	-0.0315733614263273	0.478108080341306	-0.101629015706591	0.0221010845229768	0.203861485004315	3.69866108023316e-06	0.225412163844877	2.91039542048904e-07
C6orf118	blue	0.0603383592142494	0.174939795442372	0.125583586164894	0.0046263217616685	0.0810797688989764	0.0681303613114268	-0.00779616714315281	0.860990829188191	0.11784759126121	0.00790159003874192	0.244713472085343	2.38295103271659e-08	0.0907522058429932	0.0410911216437685	0.165340272884684	0.000184394248217789	0.524736780943717	3.23970258177595e-37	0.301664435684914	3.97731950885182e-12	0.222826980068451	4.0032972740252e-07	-0.232169221938744	1.24212354304628e-07	-0.174198145001191	8.05141012435923e-05
C6orf141	blue	0.0257877066937893	0.56237585932925	0.166601619781537	0.000164283316056988	0.0502249970284571	0.25897362892439	-0.0757088422602175	0.0885779249135381	0.148855598389449	0.000773219127659323	0.274707658820992	3.14059545206641e-10	0.369915749680547	6.91963206538438e-18	0.276651756452714	2.32745055264041e-10	0.479193878501706	1.81463133938674e-30	0.201377222874248	4.87606575428377e-06	0.342037074239814	2.32361121887292e-15	-0.326864045616096	4.34961072370682e-14	-0.0451761655695026	0.309999069317474
C7orf57	blue	-0.0453447088274161	0.308195618374871	0.156060641059923	0.000420418008392302	0.0296620205704697	0.505163293882901	0.00582848106171269	0.895842462541197	0.0542166731348651	0.222972636221535	0.175007248111461	7.44911941453365e-05	0.0433839534225538	0.329605083545377	0.266407227880118	1.09936178473826e-09	0.281222642884512	1.13989496878634e-10	0.169270752487378	0.000128312952724422	0.0632823900139554	0.154789098747845	-0.129361895648885	0.0035242251878618	-0.191991196349275	1.3435493675728e-05
C8orf34	blue	-0.00454864639530232	0.918623285358324	0.0775158949277188	0.0812087361463125	-0.192975220056351	1.21083807125293e-05	0.0222705992515248	0.616875238766644	0.0379177731103117	0.394224825182292	0.123734441399181	0.00527181292705991	0.149503399611357	0.000732794522203117	0.153957851987473	0.000503622015207111	0.315535755730475	3.49212762557783e-13	0.1535000387757	0.000523658409279831	0.302094010400183	3.69576195011236e-12	-0.249259759633121	1.28028336409529e-08	0.0254328894527271	0.567767387217589
C8orf87	blue	-0.0942057635506033	0.033948605665052	0.0414727255188485	0.351376154958394	-0.0851550349230082	0.0553452486746713	-0.0642447039758788	0.148598894284837	0.0110452889798651	0.804059572995637	0.000332310535233472	0.994044601286556	0.0521206352951014	0.241404977684269	0.0975759995180876	0.0280270665235252	0.129412178145649	0.00351131978270277	0.0289542706466945	0.515381788058304	0.0873509803963498	0.0493267572276564	0.0126327625273121	0.776596724123787	0.00315804586501933	0.943450834932474
C9	blue	0.0596385504632311	0.180004870580815	0.191983057046945	1.3447026986579e-05	-0.0283728383918633	0.523855855908252	-0.0557243325827897	0.21035047904666	0.202630177054502	4.24345135145222e-06	0.326914777057246	4.30837069637052e-14	0.22623853823982	2.62627344732392e-07	0.23660311415198	7.00296882673185e-08	0.364892695364071	2.0595559647218e-17	0.0876227811496354	0.0486214084328013	0.0533396336045109	0.230559228517192	0.0856965705065771	0.0538070760322004	-0.140978240654645	0.00146043887987181
CA4	blue	-0.105500622725031	0.0174875612745508	-0.324495924431481	6.77203816219115e-14	-0.0037669138811523	0.932572032772763	0.109584206976746	0.013555971084257	-0.309808745683703	9.68363387196291e-13	-0.350908993282475	3.88360696246562e-16	-0.109200931516697	0.0138885829334072	-0.054724354025122	0.21866334131195	-0.592851676911427	1.93813338582696e-49	-0.0780132225545411	0.079270114415934	-0.130139165944545	0.00332946285267016	0.50322151737918	6.68704357241803e-34	0.541498411091738	5.73631177399198e-40
CADM3	blue	0.0455980669538279	0.305497674383251	0.0748989510220707	0.0920506128148119	-0.128817644437555	0.00366669065682441	-0.00270543963617078	0.951544600429151	0.0476943591274452	0.283775270220455	0.170257724774331	0.000116996871434531	0.0644956115352328	0.147016302262037	-0.0172172862761352	0.698943099924635	0.441890934737273	1.19757732749923e-25	0.0787100527454319	0.0766171111916183	0.237618445339363	6.1318293496418e-08	-0.180764053924644	4.24123590714305e-05	-0.0671187560636307	0.131231778392609
CAMK2N2	blue	-0.0172835084530591	0.697841899029564	0.221377137148022	4.779123109839e-07	0.0147604590825442	0.740226089977791	-0.00274035439949905	0.950920046379243	0.144680920479755	0.00108734121972696	0.0843023205175435	0.0578412371595764	0.109269425529867	0.0138286208709085	0.105340714091721	0.0176599756722946	0.456046614288987	2.08425127838777e-27	0.062890482388641	0.157365324262789	0.129459858162293	0.00349912194342796	-0.256621327713995	4.56090988667682e-09	-0.325842476197879	5.26742575277701e-14
CAMP	blue	0.0913199109021684	0.0398364750450046	-0.0400424885830819	0.368248754639711	-0.012133249485276	0.785209948485925	-0.0172106924997062	0.699052781694007	-0.0651304657766853	0.143069389929836	0.104501126479776	0.018589811244173	0.00894152289819212	0.840823447952148	-0.00774553758036199	0.861884502992886	0.100279569089256	0.0239405342131315	0.0664573872704888	0.135082260850042	0.0768260558377556	0.0839611145416956	0.0112455273639965	0.800581417853816	-0.0184665060559017	0.67827873045259
CAPN6	blue	0.115644120310598	0.0091541881549567	0.0146039748122668	0.742882489126591	-0.162610345637056	0.000236080947267254	-0.0347496404778644	0.434949325592672	0.00145592274023594	0.973912532979094	0.208081732299847	2.29478835160546e-06	-0.0888493059299668	0.0455426380468781	-0.0427763220436776	0.336430226847415	0.270619129169293	5.85258631189827e-10	0.224053846991361	3.4428023435971e-07	0.204936636933127	3.27823292257839e-06	0.0593024161841081	0.18247602084057	-0.045451312777457	0.307058511829992
CASKIN1	blue	-0.0203327980056283	0.647855144843962	0.0552666547564755	0.21412643352133	0.0231302213185534	0.603342858475071	0.0696185548319655	0.1174403777255	0.0441984813135765	0.320597305199383	0.0564167292953889	0.204729729940262	0.207864902709609	2.35233012648748e-06	0.284040959268763	7.2922718613506e-11	0.402260957460704	3.8433466151274e-21	0.378063438897043	1.13209856320772e-18	0.309623068504568	1.00055159351722e-12	-0.274752088616886	3.11924480451617e-10	-0.0256274551916975	0.56480786293514
CBLC	blue	0.111346322296674	0.0121154228060949	0.129994348168938	0.00336499208076174	-0.0797519757943207	0.0727853314436304	-0.00313735278995998	0.943820759840168	0.0412565033354585	0.353895127136657	0.180226648969934	4.47354422671631e-05	0.236260955462851	7.32259673703872e-08	0.167692025099857	0.000148574858455345	0.33573934887884	7.99446397826484e-15	0.364783097200802	2.10870838036615e-17	0.131977135451844	0.00290720569578511	-0.0446808276185439	0.315339436869758	-0.150650432778363	0.000665981132578121
CCDC146	blue	0.055333241480761	0.213574067177934	-0.00526395750892974	0.905881454096477	0.0122247900950965	0.783629493647963	0.0922000605165567	0.0379554558089126	0.0460537836670263	0.300684292553522	0.0733136356669141	0.0991633699957964	-0.0914641070423322	0.0395230083563768	-0.0169298021193284	0.703730939979641	-0.0929121209650679	0.0364892952577875	-0.1181749375858	0.00772918398677673	-0.15520808252204	0.000452476898411118	0.286344504119883	5.04277655138047e-11	0.0283248489231214	0.52455844582544
CCDC185	blue	0.0222165179862523	0.61773101904707	0.0980284572167664	0.0273040316168255	-0.061423345484251	0.167297710669994	0.0120190072145193	0.78718358741867	-0.0347677651951036	0.434709663112246	0.0466183660795253	0.294791291363392	0.127081620236368	0.00415669191953187	0.00432033635472022	0.922694719312563	0.43429246755165	9.7539554758484e-25	0.425510500022106	1.03189955610642e-23	0.267749464148376	9.00336447285293e-10	-0.354212194395109	1.9661575251318e-16	-0.175052445368669	7.41676023716797e-05
CCKBR	blue	0.0215713925781767	0.627979109514941	0.0682335794308227	0.124934037454157	-0.050338429485159	0.257898129681753	0.0194805240096113	0.661679756302023	0.0115253517570616	0.795727459032209	0.141500032035901	0.00140155595216254	0.212400879737314	1.39354050844333e-06	0.324979289087979	6.18886901941466e-14	0.33878750097676	4.41150057108138e-15	0.382310662727376	4.31692952395428e-19	0.302924358772407	3.20567453061818e-12	-0.197705619599693	7.29046460566337e-06	0.0486690016514043	0.274039740393405
CCL20	blue	0.0728572743164281	0.101290015945961	0.0973618746706126	0.0283749387462472	0.0106662356743738	0.810654304880693	0.101664540951887	0.0220543630290899	0.116243837554926	0.00879686199768533	0.177458915122515	5.87309523393271e-05	0.158254550891359	0.00034738072953399	0.0946584456532207	0.0330959064519205	0.210289622634657	1.78063047918466e-06	-0.0515118931042129	0.246953148350693	-0.0072240279193433	0.871099846545456	-0.038707723585081	0.384440666139608	-0.0545245876850998	0.220351824436259
CCNO	blue	0.105841199015192	0.017125247204194	0.275445987392308	2.80357063651136e-10	0.0773159661059588	0.0819988085578589	-0.0681259436633925	0.125531641109251	0.130569430613281	0.0032259030525553	0.299969393880725	5.30758235192291e-12	0.177823124049001	5.66776968421139e-05	0.168502581426767	0.000137823752696795	0.594662426846349	8.35366642433337e-50	0.445765862390369	4.02598179105755e-26	0.349071515241422	5.65170068723361e-16	-0.347890311953761	7.18393820207001e-16	-0.363072623987132	3.04344989803425e-17
CD300LG	blue	-0.108645403273708	0.0143834270039512	-0.243617561246307	2.76285716653467e-08	0.0375526648490265	0.398797291919025	0.0599623903096858	0.177647638263171	-0.258565856976685	3.45367456158813e-09	-0.268742394710554	7.76124188699944e-10	-0.110949675427842	0.0124273298668824	-0.0713060645322853	0.108790502745787	-0.486343142929819	1.84262979070508e-31	-0.0884839640332238	0.0464420901839592	-0.0488091775941691	0.272658492603641	0.389454709047291	8.25909161710464e-20	0.507746228765914	1.40481624181063e-34
CDCP1	blue	0.201685435704282	4.71258218871767e-06	0.263949831159882	1.58013235620627e-09	-0.130244404700958	0.00330385792571588	-0.0618680903404984	0.164238452279638	0.158199704691529	0.000349052455920276	0.350229075282844	4.46327455471742e-16	0.114272150113023	0.010020634938424	-0.00128330159704879	0.977004676064504	0.670778375278441	1.49719097859384e-67	0.300296184375899	5.02114034674044e-12	0.285655304513624	5.63315644923543e-11	-0.496044054324124	7.57799249526105e-33	-0.349582086399333	5.0934247165751e-16
CDH15	blue	-0.0148999662252694	0.737860486440565	0.273098321541255	4.01754628549148e-10	0.014001001371912	0.753146579658107	-0.0112689238775834	0.800175274399953	0.128143145928669	0.0038504860442751	0.150520789508993	0.000673239154087412	0.135794941053699	0.0021817476517505	0.10451232961663	0.0185771280198246	0.549807835204578	2.16794776749732e-41	0.132010537766736	0.00290000431945048	0.246234544678274	1.93837136102271e-08	-0.314725731603499	4.03945047420165e-13	-0.22279544597369	4.01880202955007e-07
CDHR1	blue	0.137357338706752	0.00193586137834702	0.109261144350821	0.0138358583732676	0.0154315403045038	0.728869494438921	0.0231276344687274	0.603383381017354	0.0507409805284809	0.254106326274335	0.353680720247131	2.19491035589017e-16	0.024739620660283	0.578372376467768	0.0822269514905935	0.06430774975542	0.277972533221693	1.89620779250754e-10	0.0366117458036633	0.410726809030751	-0.0312036605625362	0.483278845239334	0.0534716597334059	0.229405621444744	-0.242636156127977	3.15230271040947e-08
CDK5R2	blue	-0.00458547931266442	0.917966643425909	0.256650883053425	4.54175088995364e-09	0.0843850766234085	0.0575949837437099	0.013864800642042	0.755471160116173	0.13025251645794	0.00330189175167676	0.188516595214679	1.93158926210487e-05	0.0834169772304046	0.0605307175500909	0.0976510326000717	0.0279060363097951	0.501555521685877	1.18083605848635e-33	0.0339230046302478	0.445960457768699	0.110159363643872	0.0130700058862834	-0.25483422393144	5.87718974288885e-09	-0.282444123112437	9.39833709431359e-11
CELF5	blue	-0.0780530420043201	0.0791165314979263	0.085612415343705	0.0540437480683977	0.0195789039461501	0.660077950832578	0.0304494676103656	0.49392044920415	0.0550793528821593	0.215685692594015	0.0467234198010187	0.293703334383178	0.224284360251932	3.34628315717387e-07	0.26010969392283	2.76496057187454e-09	0.398388098851443	9.85688836974645e-21	0.264279563641828	1.50538105389296e-09	0.105878375047815	0.0170860986553416	-0.271795701975768	4.89794991610068e-10	-0.185423448491412	2.65388343952824e-05
CER1	blue	-0.0403805322852178	0.364216134652501	-0.0379101921324255	0.394319443510241	0.0138088332334761	0.756427015006141	0.124930563687269	0.00484563882063137	-0.0748159073136858	0.09241277153612	-0.087327526384766	0.049388021769597	0.0281360779093218	0.527326810240221	0.148868362787002	0.000772403043690331	-0.196394787562169	8.40122713856223e-06	0.148194678761628	0.000816581572808918	-0.00363020474919736	0.935013629719045	0.0749645258724756	0.0917654408244633	0.186798795665168	2.30575096115981e-05
CERS1	blue	-0.0631999519059214	0.155328340153382	0.0476839116307497	0.283880877682042	0.129256298098753	0.00355146781624435	-0.00166559362850913	0.970157252151583	0.0261897812278969	0.556296200659593	-0.0705951141166644	0.112371393862076	0.197658578205346	7.32778047465867e-06	0.160991686899285	0.000272832030505175	0.14143471926554	0.0014088049221229	0.109720186558685	0.0134396636793375	0.204109969992172	3.59714269386791e-06	-0.112726500520933	0.0110833442768715	-0.00260833667707951	0.953281729563653
CES4A	blue	-0.171859322723224	0.000100608549738857	0.0145978569753573	0.742986404745968	-0.000409820910889525	0.992655558890847	0.0364007687219234	0.413430417701243	0.101813137796572	0.0218598612643315	0.0368063772189051	0.408241974225715	0.194467316484762	1.03314360391777e-05	0.3094069422342	1.03933812745561e-12	0.145923210990239	0.000983347227421635	-0.139150066609718	0.00168513582600098	-0.0215226106698753	0.628756980315049	0.0447684208703613	0.314390711361079	0.140095290358521	0.00156527862568754
CES5A	blue	0.0621240007880324	0.162497275345451	0.153874108909171	0.000507232969482736	-0.0582275265497379	0.190546518570406	-0.0247017946154361	0.578953665830933	0.118162126598493	0.00773586753778885	0.28398004006428	7.36341721999629e-11	0.237464566449252	6.25677339076067e-08	0.348305545281708	6.6037207083578e-16	0.43632471473163	5.59513490780176e-25	0.256302950255014	4.77233141880918e-09	0.236366279327628	7.22273685883652e-08	-0.156632295087493	0.000400120430483378	-0.140102730498357	0.00156436704997528
CFAP46	blue	-0.000430109099240745	0.992291983270589	-0.015858597427827	0.721673063287261	0.0448970218241801	0.313001224005996	-0.051350037946829	0.248443190472331	-0.125788518506113	0.00455936661839607	0.140794130930158	0.00148175194377423	-0.0364121194028422	0.413284695219554	0.0847373878258258	0.0565563332217785	0.24844710037065	1.43194608565761e-08	0.289238882004792	3.15722034088799e-11	0.110437814708394	0.0128403031158469	0.0434758655362097	0.328580533092799	-0.117527878008124	0.0080732826863198
CFAP47	blue	0.055610323545784	0.211286557685765	0.29529554717995	1.16462826235356e-11	-0.0994123083511902	0.0251913594744448	-0.0085654432283406	0.847434641152736	0.180451863695707	4.37476096704468e-05	0.341195261871731	2.74538863983976e-15	0.193789280991631	1.11057257377158e-05	0.192947102597356	1.21445061544937e-05	0.688627242046737	1.64735692058806e-72	0.201466044305846	4.82840546040715e-06	0.207681216027754	2.40215475031629e-06	-0.320265371514438	1.47921295134097e-13	-0.321155403291666	1.25628455323481e-13
CFAP99	blue	0.050196712036565	0.259242292342222	0.123943896233711	0.0051948298055613	0.0607381304194878	0.17209434169279	-0.0273216547555199	0.539355069725849	0.0814588634271014	0.066847057379733	0.196384474742821	8.4105740577128e-06	0.0877171298935293	0.0483785472418998	0.144819961914058	0.00107521733336081	0.295293361579024	1.16505244680274e-11	0.078400177691408	0.0777878320999735	-0.0383033612547577	0.389430377478512	0.0903861670386977	0.0419176504737121	-0.257579268081338	3.97814157934767e-09
CFHR3	blue	0.0821191838477836	0.0646591688282365	0.203337385019301	3.92183465424274e-06	-0.114906891451258	0.00961110907381899	-0.0545566282394235	0.220080382348	0.173738901394158	8.41339031054287e-05	0.264113578353195	1.54257041306e-09	0.204365699529814	3.49544841969529e-06	0.0890228864926136	0.0451204478697655	0.495879593044504	8.0060961342427e-33	0.156175675451735	0.000416258023299365	0.442210888882345	1.0950705916333e-25	-0.313850237862485	4.72551306224687e-13	0.00783175793827528	0.860362714189251
CHAT	blue	0.0578511904619305	0.193433170793518	0.207405887562952	2.47873317139887e-06	-0.021063527503362	0.63609750890831	-0.0780757752845926	0.0790289578938989	0.174688289791911	7.68129204528954e-05	0.227693628807145	2.18964051440413e-07	0.131328011599318	0.00305042385541173	0.279633164199963	1.46324455029076e-10	0.43691023617841	4.76392542481927e-25	0.122163373008716	0.00588278093796357	0.186022243736459	2.49659427088191e-05	-0.225217208775289	2.98161748329675e-07	-0.141753740611694	0.00137372132290166
CHGA	blue	0.0658039585275471	0.138971421559832	0.168534935555236	0.000137410163751769	0.0579916507610622	0.19235205992502	0.0194763464533084	0.661747808817339	0.142152219602538	0.00133102836515051	0.140182482721892	0.00155462626855181	0.223845540288832	3.53232344304432e-07	0.18962371705379	1.72181784898404e-05	0.2857826633238	5.51920482263136e-11	0.244936853755349	2.31197130605377e-08	0.255854561999797	5.08628502079567e-09	-0.221438963392294	4.7432744988488e-07	-0.0680108494961762	0.12617310910963
CHGB	blue	-0.0193349306274707	0.664053117199966	0.130907269989378	0.00314664953029122	-0.0675708659243052	0.128648808232574	0.00879487016724761	0.843400186693594	0.0589265577508497	0.18526880977602	0.0140339895167933	0.752583895255279	0.122822852882015	0.00561896260745864	0.052944230130204	0.234038728109589	0.364680997241618	2.1555352798993e-17	0.313635155263353	4.91078966491363e-13	0.19480644943982	9.96371670990586e-06	-0.253740580296136	6.85718929404385e-09	-0.144052324410848	0.00114374163028057
CHI3L1	blue	0.132482930832915	0.00279988220484528	0.119288600272739	0.0071675317410779	-0.081708089887348	0.0660142415551637	0.0123847713494985	0.780869545797453	0.109243443849521	0.0138513392633694	0.191254041454132	1.45191076939387e-05	0.130466649805163	0.00325037163356338	0.0342708880693958	0.441307330554262	0.36525996294124	1.90291969325445e-17	0.23113117944657	1.41813076229785e-07	0.263586009664839	1.66679768518558e-09	-0.328934506694687	2.944201100091e-14	-0.000751524665750278	0.986532300118577
CHRDL2	blue	0.0933432693988479	0.0356251473807143	0.196955583938284	7.90759756431299e-06	-0.0789019815600737	0.0758992069941248	0.0193605164883078	0.663635790252651	0.198891083310021	6.4077507642004e-06	0.247821225665867	1.56047099081661e-08	0.246380461906755	1.90021532542712e-08	0.109692933628171	0.0134629032266171	0.559506833064804	4.21060698200864e-43	0.185499042932952	2.6335205954011e-05	0.409819648899447	5.89913939363199e-22	-0.347052450472441	8.51131025819246e-16	-0.00382335437072614	0.931564200381495
CHRFAM7A	blue	0.0585578698287542	0.188038821449374	0.0763678757542709	0.0858304600746199	-0.226945664496273	2.40453149945065e-07	-0.041451126782521	0.351627268225771	0.0666837653762951	0.133754610607174	0.238760590439276	5.27690720623236e-08	0.0200259429580958	0.652818976852239	0.108963516969831	0.0140981991901312	0.375496060734772	2.01382858600512e-18	0.148876702704398	0.000771870266858798	0.261827423231976	2.15514942488012e-09	-0.218178486151917	7.0345544481619e-07	-0.0579612373740638	0.192585772687375
CHRM2	blue	0.0817201193101925	0.0659742606399974	0.0752957432977579	0.0903358416481029	-0.0430102892390898	0.333791560800653	0.0344492234983251	0.438932790451359	0.084114253375125	0.0584041052001724	0.204074251924413	3.61156958808303e-06	0.172112407164675	9.82255934092706e-05	0.289489769169919	3.0308703974527e-11	0.308398440800583	1.24065870937339e-12	0.207759975172169	2.38066902548718e-06	0.245433016191628	2.16155858911527e-08	-0.164641279816583	0.000196510372203729	0.0105580673780747	0.812538688272149
CHRNB2	blue	-0.0152300465853012	0.732273242479395	0.126481976903861	0.00433924207881045	0.00652392964298905	0.883498206100127	0.0143622858089991	0.746991275859128	0.0587541601305212	0.186560291895306	0.0749035361549052	0.0920306499305189	0.0253612906735283	0.568858330349536	0.153265943268869	0.00053418755856701	0.266036379821485	1.16150252021761e-09	0.0987944529252507	0.0261165198488912	0.0730420687366725	0.100424550079987	-0.123317419277642	0.00542815182055732	-0.139172591949952	0.00168218425569879
CHRNB4	blue	0.0313602696525213	0.481084768303508	0.0923900946669724	0.0375593627050235	-0.0399517733164664	0.369335621062583	-0.0802939864076528	0.0708547267342078	0.0205073570450487	0.645038327020735	0.176107077801381	6.69827914602397e-05	0.183166347949637	3.33538611719951e-05	0.212263017539366	1.41613290995499e-06	0.32513291056186	6.01405543400357e-14	0.29070709325302	2.48458794101772e-11	0.193206249458756	1.18154004324322e-05	-0.121545788673711	0.00613987738218347	-0.143433279674569	0.001201908822304
CHST4	blue	-0.0435556399102268	0.327692953648302	0.192151552716347	1.32101797533854e-05	-0.00516145553264523	0.907705916676936	-0.0391875309935414	0.378570829947266	0.11558476751498	0.00919024503474207	0.228654664505192	1.94056414216237e-07	0.232978099979159	1.11977518549859e-07	0.366133734131033	1.57584150515424e-17	0.44511640307189	4.83778283711907e-26	0.283315231415107	8.18517634527813e-11	0.216081643401733	9.03499829964755e-07	-0.255497890478816	5.35024088295243e-09	-0.1606802054443	0.000280491006829567
CHST9	blue	-0.130028674695713	0.00335653951172661	-0.305019954018243	2.23415146811874e-12	-0.0132538047718629	0.765926124472317	0.13057870395387	0.0032237036397415	-0.250975951309567	1.00940626549204e-08	-0.253127651628462	7.47388361492137e-09	-0.147636704694951	0.000854929617066133	-0.125646667119834	0.00460561809578952	-0.272817969136776	4.19295458775208e-10	-0.0516075436719113	0.246075526774954	-0.132366955036443	0.00282416702316402	0.240016358661256	4.46990830070244e-08	0.344266744585194	1.49014507553821e-15
CHURC1-FNTB	blue	-0.0168571209971269	0.704943257136901	-0.112696261764618	0.0111050946221309	-0.115114929559424	0.00948016076903329	0.0204199157305472	0.646448715215894	-0.13232532855069	0.00283293008614964	-0.0616215590789103	0.165929030568731	-0.190598167328558	1.55526415161556e-05	-0.140920598379877	0.00146708122871699	-0.212559458558468	1.36798048059693e-06	-0.038544817745811	0.386446168078178	-0.0379475321164046	0.393853534912561	0.137976512216326	0.00184564336573102	0.272337956183503	4.51073846801365e-10
CIDEC	blue	-0.000896498075281509	0.983934625494923	0.20330089867633	3.93784132879035e-06	-0.0107165476492736	0.809778199557828	-0.0656445297726894	0.139933252578647	0.196360489439659	8.43235123409092e-06	0.25175348103163	9.05817907749062e-09	0.113238469215008	0.0107207762269001	0.174200403754337	8.04966658370383e-05	0.526218124554193	1.87695846344072e-37	0.0619262163050669	0.163841747054257	0.118069884776569	0.00778414315201293	-0.131023167122842	0.0031198716678508	-0.293291559586172	1.62417382594955e-11
CILP2	blue	0.0679005011887012	0.126790513698349	0.320177834102858	1.50312619895335e-13	0.00274385850251012	0.950857366762024	-0.0206022334682714	0.643509453020617	0.258330982651154	3.57208400656371e-09	0.154922979048571	0.000463695512618943	0.350295493444198	4.40309504387835e-16	0.102931491855492	0.0204431851383152	0.661826854350964	3.41804286812828e-65	0.300494268571326	4.85492750942842e-12	0.480438810734034	1.22318176965806e-30	-0.557839058566357	8.36937640317158e-43	-0.291798230299862	2.07747996475927e-11
CKMT1A	blue	0.0111829570775217	0.801667848330634	0.152490043345445	0.000570508777626236	0.0141401373645037	0.750774203964318	0.0175575157343303	0.693292225293872	0.0262136941779188	0.55593562886073	0.07781294057473	0.0800462679205921	0.159862209752385	0.000301571746150697	0.217806680692441	7.35509311394392e-07	0.340897197224828	2.91206072858985e-15	0.468407331862409	5.17493716854367e-29	0.22443110318294	3.28620219577281e-07	-0.189559020210624	1.7334557030552e-05	-0.113717822530544	0.010390877335076
CKMT1B	blue	0.0141936331404822	0.74986268337743	0.142272547558955	0.00131837844905675	-0.00707148343035729	0.873798745179541	-0.0265902518037501	0.550272741363957	0.0134107784783667	0.763235946689773	0.0723039882508411	0.103916726709593	0.176703502776048	6.32156487665486e-05	0.220223159777003	5.49804418313966e-07	0.360909388620087	4.82535131108576e-17	0.492015240287639	2.88738277838063e-32	0.284400291347078	6.88605762612163e-11	-0.214773015228032	1.05491025471296e-06	-0.102671684009034	0.0207649764375425
CLCA2	blue	-0.0132576443464627	0.765860289026806	0.0695610661484956	0.117744269862238	0.0813503794007553	0.0672122524139986	0.0594489493705485	0.181395690293367	0.0702161746492959	0.114317526826639	0.099848459512285	0.0245554332822506	0.445325921365455	4.55962910203092e-26	0.243336502075933	2.8693580318611e-08	0.365047009968881	1.99225464043083e-17	0.218345908678561	6.89463940507109e-07	0.319117234029917	1.82473453554e-13	-0.297026261306473	8.7202493451932e-12	-0.0142917950236043	0.74819099828845
CLDN34	blue	-0.0877443106421963	0.048308770604987	-0.0115253048992628	0.795728271194759	0.0242842768287218	0.585387944800779	0.0461335132914801	0.299847377522378	-0.0115942896865901	0.794532832137164	5.05747635829068e-05	0.999093632088596	0.0773922470084558	0.0816966338598029	0.152859374633062	0.000552942909030815	0.0642925717936289	0.148295972440474	0.100301420396679	0.0239097250302637	0.118054151642223	0.00779240404715437	-0.0189857294421763	0.669759221174221	0.126365100132843	0.00437565570975803
CLDN6	blue	-0.0138810064651441	0.755194454072521	0.117514096967194	0.00808075768852303	0.0492189979911717	0.268647528745407	-0.0345138064043265	0.438074676028393	0.0423132650989258	0.341691877082666	0.0438425166749015	0.324513961304112	0.0819345923648131	0.0652647726125192	0.210545313580065	1.72877703731236e-06	0.209340642182564	1.98641800258268e-06	0.263245413908618	1.75210482864126e-09	0.157666805096585	0.000365690540928767	-0.147942814255301	0.000833690144366135	-0.0296907988025739	0.504750056945349
CLGN	blue	0.000847230541359293	0.984817397451834	0.225227622731053	2.97777094788644e-07	-0.0247476699995216	0.578248714065119	-0.00770644920536165	0.862574581356748	0.100850568586774	0.0231466343959748	0.11432988386231	0.00998275564048884	0.092363757407542	0.0376140479281537	-0.0137926587078622	0.756703325419286	0.456588417808465	1.77811875923347e-27	0.13687587448435	0.00200878482219341	0.133722050219223	0.00255203102317814	-0.27125042204633	5.31986608686443e-10	-0.292155292393714	1.95899059614992e-11
CLIC6	blue	0.0733460570699123	0.0990136480315944	0.0601901557087303	0.176003511807293	-0.115092829983249	0.00949399549645945	-0.0283313530925774	0.5244631933344	0.044795944264215	0.314092991319338	0.189751977784447	1.69896503575908e-05	0.197281896028079	7.633223023519e-06	-0.0353476727133688	0.427081791321614	0.521025669168572	1.25680697453766e-36	0.31070224342699	8.2710596368119e-13	0.365355958048372	1.86394917694729e-17	-0.314563249454042	4.15894160959738e-13	-0.0983806922366918	0.0267523179960991
CLMP	blue	0.0357902391842835	0.421313131002577	0.287457454637518	4.21450727497839e-11	0.00808090865349004	0.855968129631026	-0.0153716229061402	0.72988110059209	0.229905640385387	1.65697028852086e-07	0.172430812655926	9.53030314909024e-05	0.297331335715544	8.28497636266704e-12	0.0887932235790488	0.0456797514060221	0.623832571932363	5.00140687739447e-56	0.283513444219673	7.9312417582678e-11	0.442443370474909	1.02607510681465e-25	-0.588870402302473	1.21041219246706e-48	-0.312540673481613	5.96945330187531e-13
CNTN2	blue	-0.0172959892404855	0.697634428403281	0.208379601220225	2.21793374824645e-06	-0.0556204140110532	0.211203588332839	-0.0623244651000993	0.161143072513275	0.13212135268722	0.00287622927449632	0.232471774106483	1.19492213103054e-07	0.138923059687041	0.00171514755694704	0.290491066580257	2.57395930688047e-11	0.384796641435492	2.43914793018909e-19	0.173752187132333	8.40270638362884e-05	0.189785423264776	1.69305344102917e-05	-0.133338207701247	0.0026265811178712	-0.19851983259339	6.67259314633249e-06
CNTN6	blue	0.0305469398210595	0.492538125997622	0.00465521999466694	0.916723488719483	-0.0846965379673055	0.0566759605694632	-0.025177852708274	0.571657902673355	-0.00787012105793624	0.85968577116574	0.055361308337345	0.213341547563522	0.0506150129942256	0.255288687818681	0.0342599912723627	0.441452659090793	0.265871760037788	1.19016874554188e-09	0.250735345257863	1.04372494457152e-08	0.218684253358765	6.62000098808431e-07	-0.235472784510664	8.11337168021689e-08	-0.0191350761611181	0.667316478540197
COL22A1	blue	0.0357842231717381	0.421391240251814	0.278948251838671	1.62868174485038e-10	-0.0491934049715141	0.268896821922883	-0.0163693411617936	0.713098605402713	0.20162191630858	4.74584019233042e-06	0.287830738182564	3.96766063506028e-11	0.127255287577932	0.00410513525722182	0.0852031821742161	0.0552070279707418	0.70291154584661	9.59326905880164e-77	0.168451625431556	0.000138477504292174	0.369288711736976	7.93724640490747e-18	-0.34426507951032	1.4906415085127e-15	-0.234452426026565	9.26028233717644e-08
COL25A1	blue	-0.160962372742754	0.000273544414207758	-0.324483696135567	6.78746898444665e-14	-0.066344804405531	0.135746299801345	0.0911156477529694	0.0402841189950552	-0.244799443856954	2.35538729662932e-08	-0.316587399166759	2.88874521612975e-13	-0.0914375981102349	0.0395804787707021	0.0165421264910626	0.710205953362684	-0.590532113575549	5.65234238048591e-49	-0.120325231188089	0.0066778506385723	-0.0978175664711411	0.027639017161969	0.330834275437601	2.05266617261748e-14	0.673288391000533	3.1552283974902e-68
CORO7-PAM16	blue	0.125473409964494	0.00466268409186621	0.0737619051661149	0.0971091709085261	0.0493575511414214	0.267300675706269	0.0346787318585675	0.43588767812549	-0.0288323905991888	0.517152228996345	0.204254033544476	3.53951118645896e-06	0.0994412062770298	0.0251487897441936	0.140792681536964	0.00148192085743134	0.165474421344244	0.000182150550554752	0.134384229749956	0.00242794340028103	0.17531450337605	7.23173555735045e-05	-0.0437146385812341	0.325928546908381	-0.00217684997330417	0.96100339925931
CP	blue	0.0916697456919997	0.0390795854236823	0.119900150937482	0.00687490148470705	-0.0818798516560256	0.0654452587521556	-0.0161290493770648	0.717128243334357	0.0680354021865939	0.126036053543643	0.18939368366624	1.76353738339806e-05	0.00737870070164305	0.86836482025935	-0.0845029857163345	0.0572456289568792	0.417562613441041	8.22705256722387e-23	0.0657924598288506	0.139040622721407	0.124935934446884	0.0048437974452133	-0.111500351593015	0.0119961777112706	-0.0498636054544123	0.262420771292647
CPA4	blue	0.1852607898883	2.69820605643522e-05	0.271731892802584	4.9455880003729e-10	-0.051692089509066	0.245301611234794	-0.0541394794755576	0.223633141919217	0.167996080317026	0.00014445281106526	0.350601548651417	4.13593129685495e-16	0.166816421409891	0.000161070676663529	0.0746820511739355	0.0929989270023816	0.694572794138983	3.05038375374466e-74	0.257572727939252	3.98186376682476e-09	0.404439334199984	2.25045759986604e-21	-0.443745101314671	7.12071377075992e-26	-0.294357998011462	1.36114819895788e-11
CPA5	blue	0.187284906012418	2.19341983101167e-05	0.131339760037849	0.00304777574936478	0.0461370773127702	0.299810002496406	0.0217055906453826	0.625841329160169	0.0574640985619024	0.196435598953885	0.326839576533308	4.36963995441764e-14	0.282142095391059	9.8585550253074e-11	0.265242249556998	1.30626769891342e-09	0.35922783583199	6.88766675925825e-17	0.232291613997732	1.22281635528454e-07	0.220700728375702	5.18873455589372e-07	-0.236358792599355	7.22979155452127e-08	-0.109482012995261	0.0136439633019437
CPEB1	blue	0.0509376478136788	0.252267966501949	0.245542049828637	2.12979754610179e-08	0.00059924884171805	0.989260974277289	-0.0668177507416446	0.132973575192671	0.178416504476958	5.34769994653927e-05	0.197805686473531	7.21168769191363e-06	0.286499234133367	4.91877427311108e-11	0.214159770952547	1.13397458004343e-06	0.637054826339238	4.52356193568365e-59	0.428207880066714	5.03687763203014e-24	0.432728531071554	1.49218188498234e-24	-0.451257040834699	8.38447399965872e-27	-0.342837620816779	1.98184560495284e-15
CPN2	blue	0.0544630439656316	0.220873883741746	0.140716683167304	0.00149080260098942	-0.0252317000989066	0.57083542376731	-0.0763482006464812	0.0859114781414113	0.0695993904735237	0.117541614566875	0.127766350649871	0.00395675502664035	0.0943323426507361	0.0337083081517324	-0.000513463373230637	0.990798245881381	0.372576472265636	3.85286301328868e-18	0.275414995662002	2.81698081551977e-10	0.204104911136556	3.5991826636729e-06	-0.0525352508647685	0.237676554738146	-0.183538011397488	3.21279167246744e-05
CPNE7	blue	0.182412354967763	3.59783412816799e-05	0.310404990182011	8.71702357601765e-13	0.0631515359492249	0.155645699085471	-0.0235385716228586	0.596961488297583	0.210564335334484	1.72497785157098e-06	0.527840077364821	1.02934018218039e-37	0.281630242847996	1.06891273376963e-10	0.388763229584736	9.71009824912994e-20	0.576604914731539	2.9230865231312e-46	0.152631350944549	0.000563727697399764	0.173745705336234	8.40791721986038e-05	-0.208079738219885	2.29531134397052e-06	-0.411688291468077	3.68427259775484e-22
CPXCR1	blue	0.0463849555877318	0.297218162248136	0.207886596279922	2.34651153253506e-06	-0.0566795366178664	0.202625074804949	-0.0359789206612561	0.418867675178272	0.133411858296955	0.00261212458348985	0.217873088425384	7.29683129001868e-07	0.10810562551246	0.0148790252676841	0.214740501481313	1.05896591064034e-06	0.23673742343944	6.88122261212714e-08	0.104703194965249	0.0183622037513538	0.0963050266293839	0.0301467492451045	-0.186554771171735	2.3641776157925e-05	-0.150439667876824	0.000677817933063877
CRABP1	blue	0.0610624526575594	0.169811391984823	0.15585027686348	0.000428125683986042	-0.0288299967213224	0.517187034105039	0.0213383226377329	0.631699320532155	0.0891342372398053	0.0448513517049121	0.112273819060659	0.0114129294333909	0.201973458866551	4.56454956182614e-06	0.0805012136787203	0.070127749500537	0.478020976675591	2.627440619286e-30	0.413089326550528	2.58361075435697e-22	0.316724546281529	2.81800530007816e-13	-0.307624256165186	1.42063383985134e-12	-0.139398136306456	0.00165289077201273
CRH	blue	0.0123097660189129	0.782163174534467	0.108487524862394	0.0145268592716284	0.00903960690930948	0.83910102485517	0.0810889059876688	0.0680991947575084	0.0460455701333513	0.300770597398115	0.0564130866282744	0.204759012674587	0.0253627338856955	0.568836330418941	0.178758900868326	5.17086091930222e-05	0.201985528068401	4.55844445233522e-06	0.152202418435847	0.000584545918511525	0.00461110467052188	0.91750983808204	-0.0370140039947345	0.405601095600287	-0.130713067933368	0.00319198825357641
CRNN	blue	-0.0407938572310375	0.359323023660549	0.137945634544085	0.00185004960157631	0.0205021018337679	0.645123055275963	0.0416742577267642	0.34903854453586	0.0600168747801491	0.177253307944699	0.122229631360098	0.00585578083539861	0.18279118199647	3.46362053398877e-05	0.17797758976859	5.5827520351404e-05	0.403849159855251	2.60263586710602e-21	0.168053796215282	0.000143682588433604	0.180456550609952	4.37272728198618e-05	-0.192982454103945	1.20991029254034e-05	-0.0972367556468307	0.0285799218140159
CRP	blue	0.0742603960750049	0.0948648205665191	0.194299335706278	1.05183269298307e-05	-0.0872945079199756	0.0494743776119853	0.0335254650584048	0.451311711194168	0.106964869426386	0.0159760138562201	0.180915510310893	4.1778549592009e-05	0.0356589108557447	0.423020164789336	0.062176987384676	0.162138503816892	0.509880631163377	6.67477808376993e-35	0.118209458468397	0.0077111999579969	0.180877499348648	4.19367690284245e-05	-0.126696492087169	0.00427312062019911	-0.176907397436903	6.19743319399192e-05
CRTAC1	blue	-0.022789930938154	0.608683886135294	-0.0258505654781321	0.56142328260539	-0.0233676988411297	0.599628025975168	0.0181259460873002	0.683889133408021	-0.121958674796083	0.0059669030708906	-0.0501021186463192	0.260142180372274	-0.0113356385467141	0.799017460975254	-0.0475260166545255	0.285480173475777	0.190397794207762	1.58820894368924e-05	0.276624081147528	2.33743832033138e-10	0.219185415984581	6.23243233882313e-07	-0.00918119268129343	0.836616037389632	0.144909945834574	0.00106743765719702
CRYAA	blue	0.0187927695627102	0.672920469617164	0.00884934757986697	0.84244280322098	-0.00291494302226487	0.94779746983533	-0.0448120757036079	0.313918583803928	-0.00663633924650337	0.881505493305613	0.0714182388420447	0.108233819228997	0.0549581880107186	0.216698704947705	0.0102412818314048	0.818063551939651	0.143884493165535	0.00115924969975785	0.122894885393197	0.00559080121453421	0.0922183061877687	0.0379172727930871	-0.0232233870522425	0.601884247955557	-0.0684899365636413	0.123519626050629
CRYBA2	blue	0.0292823209864075	0.510632131769736	0.142905694249927	0.00125361987404646	0.0991816970060264	0.0255333084458302	-0.0068779934317715	0.877224177129024	0.0804943151289505	0.0701518518334677	0.127829671309403	0.00393871287569816	0.162948291160888	0.00022901698308575	0.207925502121449	2.33611080151759e-06	0.296833327194184	9.00697100908865e-12	0.12019106487019	0.00673949118643833	0.0975354546556827	0.0280926539301155	-0.188699234041406	1.89538833715915e-05	-0.19123582990301	1.45469025864387e-05
CRYGN	blue	-0.0376906437710661	0.397065570601766	0.0478078034333742	0.282630237613893	-0.165321815123163	0.000184704982704965	-0.0403873685624433	0.364134867724075	0.0962936772551407	0.0301662796423688	0.135068150098329	0.00230558369562289	0.202375802588542	4.36517830562804e-06	0.261503154383864	2.25925386037826e-09	0.372281413666578	4.11244532560643e-18	0.240788331270904	4.03448510147949e-08	0.306542165246727	1.7156141397951e-12	-0.300480943204591	4.86593809216748e-12	0.0373551244300957	0.401284423506904
CST11	blue	0.036609166674659	0.410759796460962	0.0695322518302784	0.117896817113301	-0.0231614099684125	0.602854389896318	0.00342754745994532	0.938634162021589	-0.0171851537241969	0.699477656228016	0.046705098697149	0.293892877756764	0.0783632563453666	0.0779282857932011	0.166385667921848	0.000167573677580041	0.162065000569377	0.000247911458769939	0.153615154339911	0.000518551771998647	0.0982757219438081	0.0269157223961768	-0.112829284540438	0.0110096948947533	0.0148669122171596	0.738420755979909
CST5	blue	0.00876987890939102	0.843839459175958	0.10175734630168	0.0219327128308924	0.0492711692451253	0.268139835934732	0.0498688804307021	0.262370229648387	0.0304306437437391	0.494187642192102	0.0309521513782646	0.486813766984632	0.3147548384863	4.01840287411584e-13	0.0607216977308849	0.17221062015802	0.445927322460011	3.84602977567949e-26	0.41410102148422	1.99747034788658e-22	0.229408130830017	1.76461089420941e-07	-0.270107813092494	6.32178023363569e-10	-0.230118309743832	1.61291429310523e-07
CT45A10	blue	0.0446601378018686	0.315563802472739	0.207010459858991	2.59281450135608e-06	0.0156437036682653	0.725291260430145	-0.0138414742497919	0.755869501101828	0.127606598778264	0.00400260661406858	0.195964930162229	8.79933791119556e-06	0.267780483203541	8.96178819653735e-10	0.272522839293814	4.38565801618999e-10	0.336863305519792	6.42559905560954e-15	0.170037715728317	0.000119434965184171	0.148870621550831	0.000772258714052044	-0.249048822628032	1.31808272182642e-08	-0.206089949606241	2.87816653882338e-06
CTNNA2	blue	-0.0243699487093921	0.584064976125851	0.278529846721912	1.73856647330422e-10	-0.045566377598303	0.305834268794871	-0.0496583560280485	0.26439255462354	0.142853323203004	0.00125886319868845	0.252720296771193	7.91313320111873e-09	0.285907887416219	5.40935641899506e-11	0.452709939644931	5.50941788296537e-27	0.48174540777643	8.07144245885428e-31	0.386307939383947	1.71977403470308e-19	0.295355725554296	1.15300783050242e-11	-0.272433521103937	4.44565785620873e-10	-0.172011118527861	9.91728443601568e-05
CWH43	blue	-0.0620642923919421	0.162902275314881	-0.19859769784572	6.61619484298715e-06	-0.0188900219262096	0.671326466143737	0.0971490303705866	0.0287243997279853	-0.192061845235078	1.33357793883564e-05	-0.215857038784352	9.27911750432848e-07	-0.0534367395285655	0.229710345274057	0.0568476730011606	0.201286848418212	-0.290180366283509	2.70802139239443e-11	0.22909707465071	1.83530205777274e-07	0.0466112219743629	0.294865374772008	0.205364277100004	3.12405410277874e-06	0.359423877444809	6.60848738449198e-17
CXCL1	blue	0.00676857376496148	0.879162297309497	0.139883603914101	0.00159141993456015	0.0335927784308172	0.45040307109451	0.0518622267157666	0.243749373292697	0.0798037543181194	0.0725990647960781	0.150409631806577	0.000679520579723178	0.198677254479239	6.55904121549521e-06	0.127504537198113	0.00403215131764966	0.348435795329702	6.43139276443029e-16	0.20610695423272	2.87263285642569e-06	0.122078840472246	0.00591739011784859	-0.196756392946738	8.0796779209483e-06	-0.15673960462844	0.000396413481534081
CXCL2	blue	-0.0564260659512812	0.204654688137625	0.092704924179058	0.0369108736787011	0.0862484195375434	0.0522763818382186	0.0609387135691346	0.170679723361657	0.0912332012724791	0.0400259830636445	0.176814783120676	6.25352914240984e-05	0.280021377247219	1.37686861634486e-10	0.343772147014766	1.6449783295532e-15	0.266584678856747	1.07078256999753e-09	0.116397175223589	0.00870751780780401	0.103439589726906	0.0198263828418908	-0.149689160283623	0.000721568938967913	-0.00900064808148205	0.839785077323317
CXCL3	blue	0.00413728856264014	0.925960459815571	0.0788476725263886	0.0761017910311349	0.041852218825538	0.346982546959179	0.10021581529682	0.0240306199368136	0.0695521739324939	0.11779133008213	0.218018359321694	7.17092166021177e-07	0.302306469518767	3.56380628958143e-12	0.370585212071278	5.97476211925266e-18	0.213976628862478	1.15866875444657e-06	0.181354534304855	3.99915813651073e-05	0.176877574263064	6.21544485939991e-05	-0.260517454346899	2.60658492271879e-09	0.0485170787133269	0.275542113563179
CXCL5	blue	0.0187581808627383	0.673487745530423	0.139542602459902	0.00163437430090124	-0.0393571784900949	0.376508641528173	0.0645242851662211	0.146836265466913	0.0913894430001948	0.0396850582452051	0.146948407649195	0.000904527150540103	0.14410754008312	0.00113868149698125	0.0327546371259053	0.461790280771749	0.447886492446043	2.203898832667e-26	0.0998389747290843	0.0245691135735074	0.190836586372865	1.5169100856752e-05	-0.382957427277255	3.72284078784038e-19	-0.157828148220076	0.000360576675502806
CXCL6	blue	0.0157590839794462	0.723347819401074	0.0117213687914513	0.79233193612016	-0.0896305586075913	0.0436682724694041	0.0280249523422033	0.528959956446082	-0.0148822040124976	0.738161540914528	0.0608808008411766	0.171087259782632	0.101176008273486	0.022704430784842	-0.014888434102094	0.738055941607212	0.255456291569724	5.38187808383313e-09	0.234457680825124	9.25399321878432e-08	0.219739196766193	5.8295401626091e-07	-0.167079722881924	0.000157213058113309	0.0424899208767494	0.339678400299329
CYP11A1	blue	0.0447914745418214	0.314141327644846	0.136224668751335	0.00211141802126004	-0.0953951224883664	0.0317473373804822	-0.028156655680165	0.527024672673113	0.0760721863206298	0.0870545561312458	0.263854867258707	1.60232168397288e-09	0.248342353726182	1.45271734669066e-08	0.278539143475352	1.73604822006835e-10	0.473415322545894	1.10854639408836e-29	0.430674790627502	2.59916741346564e-24	0.376832394816982	1.49314402189101e-18	-0.21803564414823	7.15608018341696e-07	-0.16245540002542	0.000239387421497484
CYP24A1	blue	0.0546893044353777	0.218958918372496	0.0880593983158991	0.0475060319217833	-0.0571467943247945	0.198922000413729	-0.100746825015692	0.0232891584624184	0.147153216906688	0.000889497905101578	0.148634160748435	0.00078750423036006	0.126770987938683	0.00425037225186374	0.127107049242159	0.00414910638331322	0.21271020225346	1.34410052338153e-06	0.0900054544181515	0.042792153055215	0.0813436632066061	0.0672349151748529	0.107635680238121	0.0153226588104011	-0.109466478370462	0.01365738305185
CYP26A1	blue	-0.0428045972764064	0.336110631850677	0.183673609015443	3.1691366150466e-05	-0.0467233784131569	0.293703762474552	-0.0084356606944619	0.849718630289111	0.164078204539722	0.00020680875946456	0.0920721969917529	0.0382239538408577	0.346359511180895	9.78875155252763e-16	0.128137608538758	0.0038520288724657	0.361943755919133	3.87266210408195e-17	0.125448299394041	0.0046710075503361	0.256968293521305	4.34085273951758e-09	-0.235730410145108	7.84623510753151e-08	8.45280949897565e-05	0.998485143221228
CYP26C1	blue	-0.00645127314997886	0.884786597658196	0.066185409595379	0.136690740789631	0.0136031857682043	0.759942404068952	0.0922638347280915	0.0378221364979208	-0.00461206285638288	0.917492757698062	0.0649454289089016	0.144211307078495	0.0287050160417574	0.519005833524789	0.0912834772184813	0.0399160099274183	0.209770526188192	1.89052252210301e-06	0.126313490176808	0.00439182280844734	0.237380177341557	6.32633475549294e-08	-0.0341875246903362	0.442419827210925	0.0800412509605313	0.0717496792682463
CYP2C18	blue	0.11377081826928	0.0103549634753597	0.108576676643185	0.0144457112528933	0.0294907401547887	0.507626442029368	-0.137917562165866	0.00185406388305058	0.0306629958439572	0.490894953192592	0.242810340468822	3.07950895019559e-08	0.081424466408859	0.0669626729568314	0.150752478030185	0.000660319264949786	0.334961202234912	9.29496146205913e-15	0.341839579701004	2.41645212804193e-15	0.167902068767351	0.000145715706880336	-0.181282257973589	4.02807094895328e-05	-0.219897314878899	5.71917735739214e-07
CYP2C9	blue	0.0918805623050502	0.0386293775370568	0.176662711907548	6.34667853617433e-05	0.0225780279286893	0.612020377017364	-0.0701057184085424	0.114889751685309	0.0995735246348878	0.0249546627456758	0.333082382684488	1.33515641450797e-14	0.109007938013692	0.0140587689035834	0.296718801294892	9.18150345298171e-12	0.37394984838026	2.84183429526358e-18	0.17575366842949	6.93139055291861e-05	0.0337456676121075	0.44834311558663	0.0724166750993439	0.103377418127741	-0.255141783174745	5.62701408327015e-09
CYP4F11	blue	0.011016179450992	0.804565531529728	0.165331156497059	0.00018454766036376	0.0524117090874742	0.238783235435103	0.00148205161430931	0.973444522320985	0.129215225389213	0.00356211547216178	0.0825875539972077	0.0631432756414686	0.0886346898398531	0.0460692207074625	-0.046032973209782	0.300902993290042	0.302247721096102	3.59982629900986e-12	0.112973140537512	0.0109073436864165	0.0450852962884469	0.310974268309328	-0.0688040076985484	0.121803810896612	-0.181068816444721	4.1146130892907e-05
CYP4F2	blue	0.0142237231482249	0.749350129232422	0.153697422192155	0.000514930686471698	-0.10114208201843	0.0227501850739457	0.0217103252713085	0.62576596348853	0.11148304812851	0.0120095216390445	0.173582456260506	8.54016455993955e-05	0.176310358647532	6.56756522604555e-05	0.149892209868633	0.000709480922589928	0.399614445302531	7.32488689905314e-21	0.231124727917763	1.4192964583263e-07	0.187388757050257	2.17010461815273e-05	0.092907240581448	0.0364991780154948	-0.0531239308979632	0.232452812544604
CYP4F3	blue	-0.00574444930847022	0.897335796191373	0.215931887927913	9.19707011188512e-07	0.0141629730467774	0.750385061676557	0.00536030828135647	0.904166929847179	0.100409809084069	0.0237574090458091	0.216984738233616	8.11423845194308e-07	0.106800090933054	0.0161401930882125	0.127822885815817	0.00394064271747438	0.416344741977706	1.12535726930504e-22	0.118594031731116	0.00751336615051709	0.0624174403957614	0.160517886190201	0.133097367905912	0.00267436502861352	-0.243833543454288	2.68362444802705e-08
DAPL1	blue	0.0884168697454677	0.0466088826954545	0.0450528505675682	0.311322960539793	0.0713421486786703	0.108611183380269	0.0679187311050072	0.126688354990641	-0.0471398526596389	0.289417120827438	0.090109541339028	0.042551549752559	0.128525764413496	0.00374522668622849	0.0477362430563571	0.283352157098458	0.267495093185397	9.35145859249683e-10	0.319320512380716	1.75827418693729e-13	0.266064140104931	1.15673505244093e-09	-0.176554348121788	6.4138528369249e-05	-0.03504780657347	0.431016360101488
DAW1	blue	0.0280125244314339	0.529142761459091	0.179099396596527	5.00049333632584e-05	-0.0355988261694909	0.423802502725192	0.0203167750384337	0.648113956500913	0.080330529715443	0.0707260829854976	0.266973167139354	1.01071362695393e-09	0.16295389036837	0.000228901627922728	0.29742282468596	8.15863087703579e-12	0.398167852109322	1.03953685205995e-20	0.228591794947645	1.95598681666828e-07	0.119952038799827	0.00685057236084227	-0.138061120239314	0.00183361903664136	-0.232944926102109	1.1245558281468e-07
DAZ1	blue	0.0289582159940038	0.515324530042678	0.0209311421432275	0.638220968224332	-0.102508990113483	0.0209687188055462	0.0425436734617925	0.339067250481415	0.00278807092575532	0.950066543531308	0.00995886551882677	0.822996619499032	0.0145387052268664	0.743991377969333	0.0371953685507062	0.403302603494955	-0.0476039981258124	0.284689552786905	-0.0224886540061058	0.613430017130846	-0.0216487555219898	0.626746333448547	-0.0313519990215072	0.481200503567636	0.0674227267912174	0.129490773926441
DAZ2	blue	0.0142567449944614	0.748787761070865	0.0668243984167982	0.132934916027108	-0.112200583721592	0.0114670575641226	0.0348738719947598	0.433308142964216	-0.0131753374968256	0.767271935842626	-0.00729688499739332	0.869811346050966	-0.0104128834183721	0.81506961620084	0.0141748417965884	0.750182831608585	-0.0575984169123351	0.195389943731044	-0.0522284917695204	0.240431153070819	-0.0190370461005541	0.668919481951006	-0.0243971812401184	0.583644734781608	0.0614922247791089	0.166821138297002
DBX2	blue	0.0868721138812914	0.0505902842506012	0.084941931279747	0.0559604821839778	-0.070804898707296	0.111305250971363	-0.0759818186712012	0.0874314507157246	0.138108904580713	0.00182685977243451	0.187086393273624	2.23865026413333e-05	0.123108286782628	0.00550811483554944	0.123352837636794	0.00541471334989896	0.22648128501546	2.54802023876752e-07	0.0795045821827312	0.073680688390281	0.226573380618318	2.51892341422483e-07	-0.157772726996939	0.000362325718475564	0.0370389759898344	0.405284154941424
DCAF12L1	blue	-0.0513659085340683	0.248296808839888	-0.159786109702103	0.000303606373528302	-0.0717273026985662	0.106711662773048	0.028844526735803	0.516975797685542	-0.18045937481935	4.37150226939627e-05	0.0138454203703676	0.755802109295866	0.0418893969585081	0.346553997680831	-0.00215231963534804	0.961442498324182	0.148837389209266	0.000774384701878313	0.216646749743303	8.44775998302294e-07	0.18670422700401	2.32822900983211e-05	-0.0133049104807689	0.765049976305727	0.0910888360160163	0.0403431916545178
DCAF12L2	blue	-0.00145910730098639	0.973855491830898	0.019794809580608	0.656568060312396	-0.130947240611618	0.00313739086967333	-0.0329733663700182	0.458803207103919	-0.0474464857107388	0.286288026551008	0.0896192601081551	0.0436949094427561	0.0491341055474037	0.269475046453233	0.0345056830129183	0.438182558784317	0.303931865534027	2.69580195927322e-12	0.28667729651291	4.77975176738872e-11	0.286248856334771	5.12094911395001e-11	-0.11371884238602	0.0103901851635321	0.0630867189950578	0.156071331770158
DDIT4L	blue	-0.0482578997895799	0.278118059185947	-0.170875193189243	0.000110401800960669	0.0306595306359965	0.490943972576823	0.0237798016788674	0.593206183722749	-0.213373638063187	1.24367165409732e-06	-0.189533042377575	1.73814966555192e-05	-0.16195296436228	0.000250409594625391	-0.137218371067327	0.0019566568504086	-0.233576526484478	1.03683018772687e-07	0.0412823391497323	0.353593544738338	-0.0768754674794545	0.0837614963799642	0.108341320902128	0.0146608051464517	0.159813049179731	0.000302884652851732
DDX25	blue	0.0472395783562808	0.288396941104486	-0.0753903171170163	0.089930938281018	-0.0640544964487643	0.149807241059575	0.0687760339076744	0.121955877903701	-0.119976759515167	0.00683900848815681	0.0607404024398996	0.172078269380938	-0.0254641859211046	0.567290839988945	0.185850705977785	2.54072544158224e-05	-0.102456913415857	0.0210343006274923	0.0722815913934452	0.104024180998836	0.0840692263342668	0.0585395380441738	0.11737711040288	0.00815539741693241	0.295181659506729	1.18693382421968e-11
DDX3Y	blue	0.0801637770675701	0.0713146599608991	0.0728478395690304	0.101334361050338	-0.078258796490913	0.0783267805052616	0.116444529925191	0.00868008984998034	0.0738830576252581	0.0965598513276919	0.124924677462441	0.00484765764954576	0.0438220433731331	0.324740168330931	0.0146063008845183	0.742842980433406	0.181162668866486	4.0763451496219e-05	0.0493566855521443	0.267309075566613	0.0508657994173674	0.252938499319381	-0.108268755635492	0.0147276885390356	-0.0469667389972798	0.291193797338571
DEFB1	blue	-0.0653333083252219	0.141825550877801	0.0066902083440826	0.880550806736309	0.0961703476440181	0.0303792094087253	0.0562418773325623	0.206138760325622	-0.102288502186561	0.021247607578075	-0.0791544207296703	0.0749633074090006	0.00246445405681186	0.955856130731673	-0.089363594956334	0.0443013245594352	0.199097287863671	6.26501182961149e-06	0.240982896742626	3.93138744808197e-08	-0.0288910579458292	0.516299629867983	0.0501494418906655	0.259691714705413	-0.0764802738820504	0.0853688071541174
DEFB103B	blue	-0.0126076251893325	0.777029529302446	0.0202782335028406	0.648736673892935	0.0407818406363031	0.359464697193235	0.00104668187174796	0.98124376910836	0.0937513838915741	0.0348232636102032	0.0479734327269542	0.280964098292332	0.109311426956394	0.0137919641812393	0.03777741852314	0.395978813694143	0.11683510878695	0.00845678583318216	0.0625230538079449	0.159809937562321	0.0298132513522448	0.502993705084962	0.00490146011456134	0.912335807082138	-0.101443164583816	0.0223469107400413
DEFB119	blue	0.000732656330966903	0.986870399342195	0.179691901119207	4.71661105537877e-05	0.0372094536368033	0.403124424728754	0.00439568284217047	0.921350843108396	0.150957651923188	0.000649070238455068	0.124384518267911	0.00503618032125273	0.150582957881572	0.000669749584048695	0.225467690298637	2.89041174889571e-07	0.269184950910459	7.26289512988028e-10	0.156649754029708	0.000399515129817698	0.152885884481934	0.000551701588932448	-0.152139440380874	0.000587661954524947	-0.15239367398303	0.0005751767094129
DEFB4A	blue	-0.0104129578320118	0.815068318485305	0.0565322966344324	0.203802280956737	0.0742765857420874	0.0947926306652012	0.0296626318296445	0.505154514746881	0.0868439004342697	0.050665563405851	0.0697871360414536	0.116552775314702	0.152095647773542	0.000589837810654045	0.0907020637931919	0.0412035240339907	0.185502099476596	2.6327003796691e-05	0.074769395266587	0.0926161113301896	0.0460683304368555	0.300531480728249	-0.0502056468272008	0.259157404941546	-0.123135385308927	0.00549769412671408
DLGAP2	blue	0.0722261473913704	0.104290565521082	0.0535267754131743	0.228925249757456	0.00110831815250964	0.980139486245304	-0.0240669716308239	0.588749839709282	0.0147589821356938	0.740251147517032	0.314309905642904	4.35218982172014e-13	0.160921575707232	0.000274538744493666	0.341675693800134	2.4962509582929e-15	0.357577598469693	9.74649199430109e-17	0.303429366224152	2.93931679682326e-12	0.261322426692093	2.31937795995383e-09	-0.0626817071617367	0.158750879226791	-0.0455830913624549	0.305656709884204
DMBT1	blue	-0.00447102769547662	0.920007219909733	0.0835083843065999	0.0602483437306131	-0.0176759782760208	0.691328645938829	0.00145001216564832	0.974018402236898	0.0714841623300889	0.107907713189519	0.131914457409694	0.00292076271020717	0.082456972843963	0.0635629312665849	0.0247308821664692	0.578506640418897	0.289468394071823	3.04143999035166e-11	-0.126505423620948	0.00433197018968095	0.0853629457650339	0.054750433863781	-0.0609819938463296	0.170375630369055	0.00341786568619544	0.938807162025011
DMBX1	blue	0.0530149038527558	0.233414100750528	0.183959010851024	3.07908193073303e-05	0.00485003539731221	0.913251913684261	-0.0728008741674823	0.101555336780398	0.142654502607189	0.00127895320386464	0.241049336233054	3.89676903331457e-08	0.248931666643696	1.33954138245626e-08	0.331847506271367	1.69169942125895e-14	0.43461822135937	8.92484457563953e-25	0.233749797564799	1.01394238058687e-07	0.234017388308839	9.7955075277408e-08	-0.335723526071879	8.01903710550549e-15	-0.150413353452778	0.000679309396820411
DMRT3	blue	0.107586603181904	0.0153696509620033	0.289676138992942	2.94021990685801e-11	-0.0549086968701703	0.217113461519729	-0.0638012941965047	0.151427356565905	0.21827118003219	6.95675660504907e-07	0.238421769274388	5.51771143572668e-08	0.209932525257776	1.85554850228936e-06	0.187596820376765	2.12409888752345e-05	0.556059133863595	1.7347975175787e-42	0.136384394102702	0.0020858100842491	0.343817808783828	1.63004610079775e-15	-0.470803052582361	2.48413496413732e-29	-0.167075596296193	0.000157272842071866
DNAH11	blue	-0.034799783217169	0.434286475798702	-0.00314524395947464	0.943679689954574	-0.0389505216588515	0.381463432744111	0.0356983103308191	0.422507618466437	0.0744998127395517	0.0938017267320939	0.0794552578560398	0.0738602702242189	0.0911041059180364	0.0403095394425528	0.142658912942954	0.00127850437566174	0.0632610768491603	0.154928375643986	-0.0534260907555759	0.229803326648271	0.0343036598975686	0.440870423533497	-0.0426154503612042	0.338252267407335	0.174557028645842	7.77880555661443e-05
DNAJB13	blue	0.0530605112809301	0.23301164006985	0.108491312478252	0.0145234035618644	0.000486165244949165	0.991287434485007	0.0599346144878989	0.177848915701208	0.0927448403323226	0.0368293371078414	0.277987231105742	1.89187702774134e-10	0.0563560216967705	0.20521814368692	0.116869271819503	0.00843749970785058	0.43601675977493	6.08823406414868e-25	0.0718329859618976	0.10619506526722	0.0741122062676333	0.0955276431607942	-0.164397649401373	0.000200905850885331	-0.192584681665785	1.26194231710065e-05
DNER	blue	0.148722363508623	0.000781785189386272	0.288375709899241	3.63242488673474e-11	-0.0452364579656245	0.30935313046349	-0.0166436874966889	0.708507626879602	0.189243189788916	1.79134910876027e-05	0.306480506133081	1.73411687662439e-12	0.176168380495157	6.65860394335356e-05	0.111207804613264	0.0122235524768853	0.658934600540354	1.8990103041485e-64	0.405174618186649	1.87683658482569e-21	0.231912159451331	1.28363682394432e-07	-0.316127603875865	3.13882752736289e-13	-0.422081433073727	2.54432986894724e-23
DNTT	blue	0.0271468116171996	0.541955088637656	0.0852578279325735	0.0550504991052894	0.0152349357365874	0.732190589611027	-0.0208584186882584	0.639388713272731	0.00305940357969997	0.9452143461073	0.183747302572925	3.14564758609382e-05	0.0699426521056485	0.115738629668292	0.179648115192941	4.73705719302809e-05	0.25245399800857	8.21370190002037e-09	0.266326995726502	1.11252563733575e-09	0.125028541480166	0.00481214606272438	-0.073851356400855	0.0967033484595696	-0.184181677578746	3.01051183687843e-05
DOK7	blue	0.0173484934350421	0.696761887615788	0.0776686790801143	0.0806091306605744	0.154235778194998	0.00049180852224641	0.0240026636085957	0.589746440754204	0.0176883935130087	0.691122976316089	0.102608445824246	0.0208439646007158	0.315927677259073	3.25406914789851e-13	0.207701409429277	2.39662830497887e-06	0.245051308618599	2.27640029938671e-08	0.389553567807884	8.0699220446086e-20	0.164021309823683	0.000207876988176692	-0.140850405907127	0.00147520726406356	-0.104653384462247	0.0184180826477109
DPYSL4	blue	0.00676376001595056	0.879247578577101	0.127547044349752	0.00401982248031335	0.0600758229462445	0.1768274042131	-0.0125646563156022	0.777769510855028	0.0530200219852708	0.23336891155959	0.074563926446492	0.0935186624762619	0.194038253844095	1.08152021972374e-05	0.0758205038294881	0.088107505551513	0.395070931897422	2.18689234829996e-20	0.180586470612498	4.3167086807e-05	0.307430548698901	1.46951758327538e-12	-0.287635039147445	4.09526015652432e-11	-0.124532063298601	0.00498403987825207
DRC7	blue	0.127974141870724	0.00389782698294478	0.0815328360356034	0.066598975057905	0.0506025317447462	0.255406047113863	-0.104199194877192	0.0189344891506917	0.03053127944837	0.492760077431603	0.289486353294796	3.03255707530381e-11	0.0656219866684907	0.140069665859707	0.2235721256561	3.6532299498412e-07	0.303300176216239	3.00532044007789e-12	0.23639963546654	7.19138629160876e-08	-0.0321992659755882	0.46942312767702	0.0259613558166132	0.559746236634513	-0.309312472533943	1.05675039593657e-12
DUSP9	blue	0.02193235935747	0.622236019035424	0.280183861566758	1.34221001429292e-10	0.0563715561294815	0.205093083449696	0.0432944376426337	0.330604902914434	0.112177352747121	0.0114842749390052	0.142230933118318	0.00132274075350404	0.153728136450282	0.000513584808666867	0.072095875201141	0.104918593124101	0.520090966149425	1.76366768648779e-36	0.417677861070468	7.98622164060157e-23	0.278711725648455	1.68994022245314e-10	-0.185711110717079	2.57718378393537e-05	-0.197916655953163	7.12527702491713e-06
EBLN1	blue	0.0397956353420715	0.371210973005032	0.00922684144721442	0.835815196019031	-0.0603460376263757	0.174884815012044	-0.074922039331364	0.0919501254938234	0.0496159051298914	0.264801638133793	0.126986726787511	0.00418510975567486	-0.0428585975951168	0.335500807621978	0.172837884784899	9.1685775911855e-05	-0.129303159341809	0.00353935481024316	-0.0953789717564607	0.0317763916092078	-0.0965417622830918	0.0297418293225131	0.123039477369365	0.00553465533243752	0.101591051172075	0.0221511089356749
ECEL1	blue	0.286388402699705	5.00728926796911e-11	0.142416612361781	0.00130337863464145	-0.0221181352290752	0.619289151386528	-0.0304461390871371	0.493967689894959	0.13611317091817	0.00212946391471702	0.330098099347532	2.36129793202794e-14	0.0939999173220077	0.0343425015547311	0.114969147394909	0.0095717548819749	0.37448666682934	2.52208290431247e-18	0.313268255824412	5.24338699720216e-13	0.268258054931138	8.34475638865097e-10	-0.291823553852918	2.06885089048687e-11	-0.115699248084696	0.00912081081088431
EDAR	blue	0.0257828345679873	0.562449725147765	-0.262307102786728	2.00964658281277e-09	-0.0352249862109758	0.428689043002561	-0.00819589254300745	0.853941506348947	-0.268518329106372	8.02607955317001e-10	-0.124721168185341	0.00491792455490773	-0.132603865557224	0.00277476165624847	0.000984592929801429	0.982356198127964	-0.479502114410344	1.64604574885541e-30	0.0467419697321982	0.293511506959728	-0.106703544257851	0.0162370740241825	0.399122149562795	8.25326452399931e-21	0.366827472262178	1.35613316519574e-17
EDN3	blue	0.0666951552186826	0.133688078958671	0.125863621766813	0.00453504897018964	-0.0332952602167977	0.454426970234105	0.0422299423246763	0.342644205795836	0.0808089422169875	0.0690594724140859	0.212456632391006	1.38450243586015e-06	0.153453923007965	0.000525717227612026	0.164786239980241	0.000193937980270088	0.402122938839349	3.97538170395074e-21	0.218861030942139	6.48072042752636e-07	0.328893965653548	2.96686966785148e-14	-0.124258664302977	0.00508104345071948	-0.0245388170536489	0.581461336627208
EEF1A2	blue	0.108112231972137	0.0148728699769189	0.16776089556247	0.000147631629026106	-0.0329635939880184	0.458936432691029	-0.0951337782757513	0.0322202801923576	0.121276492251969	0.00625510885427917	0.126459440496694	0.00434624203737637	0.211629488397748	1.52454609778198e-06	0.0704125567727899	0.113305683834696	0.378894087809507	9.38593677971441e-19	0.28918008860238	3.1875646674396e-11	0.165393428218334	0.000183502118771959	-0.214675366735248	1.06713565536025e-06	-0.297769115365725	7.69722932124595e-12
EFNA5	blue	0.100294002185592	0.0239201804677168	0.309410482750276	1.0386910412634e-12	-0.0513487315307004	0.248455242822038	0.0442132897768228	0.320435038784959	0.197049480897432	7.827697161517e-06	0.279327013543877	1.53506419203211e-10	0.18799156887555	2.03934696735545e-05	0.0805811676353991	0.0698488982852478	0.703728401674525	5.39668939389633e-77	0.282639763990334	9.11147577624727e-11	0.32272176212199	9.41163347801788e-14	-0.496658158580805	6.17050540970502e-33	-0.221484964516167	4.71676966447173e-07
EIF1AY	blue	0.0931201436238709	0.0360701587097715	0.109691664072415	0.0134639866847045	-0.0640139361663166	0.150065875681411	0.115997834612222	0.0089419055662998	0.0755152991956018	0.0893980822779779	0.134532804833667	0.00240086892994242	0.042408580321253	0.340604554831872	-0.0135784391450459	0.760365764094339	0.217971723297403	7.21111296410867e-07	0.0602596105701103	0.175504409066731	0.0609653895219855	0.170492246673116	-0.135545151921564	0.00222360585090153	-0.0950440617351259	0.0323840180677253
ELFN2	blue	0.0885132968341131	0.0463693280799103	0.0819227829006804	0.0653036750529665	-0.00290961952891432	0.947892670742252	0.0079628283407861	0.858050314208608	-0.0139426464405059	0.754142269735158	0.175368997854204	7.19381071949451e-05	0.0954498631868104	0.0316490309218407	0.00935297217088406	0.833603299964283	0.534003708431656	1.01895094466985e-38	0.301335582577826	4.20692739345858e-12	0.25455344056597	6.11498124774779e-09	-0.250532062385053	1.07359886434386e-08	-0.182510474677727	3.56260672458027e-05
ELMOD1	blue	0.0640645515843734	0.149743176467153	0.0745390886287729	0.0936282411294337	-0.0112479023468935	0.800540187729778	-0.174428168148678	7.87566984211488e-05	0.0713372021790819	0.108635751101486	0.232895203844906	1.13175813112657e-07	0.0152407860401715	0.732091692186567	0.18946688867726	1.75015763827269e-05	0.164608677019585	0.000197093311820319	0.170976992823987	0.000109348663194317	0.114367863772691	0.00995790629366234	-0.0423607874056288	0.341149482933783	-0.0419592048152575	0.345750236484824
EML5	blue	0.0103971165800889	0.815344588901691	-0.141284620608587	0.00142559496022692	-0.0673577624706063	0.129861349076731	0.00985610630413243	0.824793294679829	-0.171413846221002	0.000104935693334109	0.0172958211411218	0.697637222602963	-0.122658055495591	0.00568387123644374	0.115339895012145	0.00934034519556587	-0.13988336307539	0.00159144990276567	0.163269417446498	0.000222488285109663	0.0873182015492962	0.0494123969754976	0.0817923505809475	0.0657346114273029	0.28245830623023	9.37724825455515e-11
EN2	blue	-0.065512685403139	0.140732518547265	0.157880412781448	0.000358934468647468	0.0376830970549118	0.397160169508948	-0.0404619726651859	0.363248738857228	0.132007958280843	0.00290055986508205	0.190791532251996	1.52408826868083e-05	0.175636317334472	7.01047396015928e-05	0.259415447367691	3.05635104051608e-09	0.376706509360634	1.53591147617592e-18	0.213805170372886	1.18225451006758e-06	0.213362068319915	1.24535970112813e-06	-0.202118965755753	4.49146376826472e-06	-0.0852974511487015	0.0549372320994196
EPHA10	blue	0.0571991582534083	0.198510103193892	0.22102343642732	4.98927123311293e-07	-0.0354399342331597	0.42587543115479	-0.0571919234001731	0.19856697585496	0.223374365360366	3.74315294798916e-07	0.26531645537712	1.29202998792876e-09	0.258311794380267	3.58192980946176e-09	0.272011430860191	4.7401765344833e-10	0.576062278195662	3.70637728548347e-46	0.370057459655336	6.70808207148508e-18	0.234818433973549	8.83195013911275e-08	-0.249931072108663	1.16684512342251e-08	-0.305581596936086	2.02708748688813e-12
EPHA6	blue	0.0683157318872649	0.12447940944445	0.0790073714623213	0.0755073323518266	-0.0370281179267561	0.405421945643643	-0.0254209954215332	0.567948546158772	0.0656217870031741	0.140070874534017	0.196643944670649	8.17839161159478e-06	0.05982853561735	0.17861917380065	0.0740647934746693	0.0957404898345639	0.325963926912676	5.14908026863607e-14	0.151113784434123	0.000640629339985437	0.0921111442014624	0.0381419993812374	-0.119347089012335	0.00713907021469949	-0.124696543084765	0.00492648901695811
EPO	blue	-0.0379145264245277	0.394265345451636	0.0241048511345178	0.588163172548642	-0.0873417930431434	0.0493507480594493	0.0431211032624131	0.332546465300672	0.0402822315699711	0.365385943894922	0.0942362020574401	0.0338906883173572	0.107933140242017	0.0150405250704399	0.109323791509422	0.0137811893459785	0.233869479665119	9.98418803018525e-08	0.0840464882735416	0.0586080286015518	0.217111088478946	7.99283521829005e-07	-0.114530553362793	0.00985208295796348	0.13379460826571	0.00253815750291427
ERC2	blue	0.176731785452015	6.30420721046769e-05	0.228395425538739	2.00492303351507e-07	-0.0559994219791938	0.2081041680403	-0.086813796537655	0.0507459898143002	0.148741758864822	0.000780532766727312	0.386108203342952	1.80125154389276e-19	0.161151158020934	0.00026898688534951	0.174294267685999	7.97752646848109e-05	0.638106450392797	2.55267774430085e-59	0.403395910292068	2.90951701884112e-21	0.400002592707095	6.66620787454126e-21	-0.443219144398581	8.2548633482789e-26	-0.297719177703049	7.76215828179757e-12
ERVFRD-1	blue	0.0281893649207299	0.526544593537974	-0.212210166900061	1.42488666998193e-06	-0.018498117793107	0.677758851893807	0.0381270340434646	0.391618446415941	-0.213693619354899	1.19784597142329e-06	-0.007109898110832	0.87311895291064	-0.0229015672383157	0.606929385311461	0.083229318715262	0.0611138580415119	-0.222208868742638	4.31796551691425e-07	0.139664102086527	0.00161894904080906	0.0399382486566414	0.369497831195091	0.178999808122452	5.04976567810711e-05	0.351047918939419	3.77461045661172e-16
ESPNL	blue	0.0751560802892606	0.09093646073387	0.103222886639114	0.0200874386093591	0.02932405775548	0.510029488595581	-0.0402965477810317	0.365215431145824	0.0950908912108878	0.0322984631107761	0.225702395777899	2.80739235666774e-07	0.0609412951450828	0.170661573503991	0.181467736168131	3.95426812165871e-05	0.222832713720038	4.00048432909502e-07	0.147595400995157	0.000857833484872959	0.086516774539084	0.0515452530115818	-0.0100850230100547	0.820792106760068	-0.168356320562303	0.000139708064490215
EVX1	blue	-0.00649539604876753	0.884004145660804	0.184212555712645	3.00111796543058e-05	-0.0636751844396937	0.152239218321663	0.0181251925509687	0.683901566657848	0.157787471897918	0.000361859612294695	0.134912116397466	0.00233299297429059	0.0489539726799164	0.271236723609483	0.128410628430433	0.00377662327818899	0.346702626653339	9.13428762590567e-16	0.109815364393512	0.0133587791767646	0.197727025262822	7.27354447961937e-06	-0.139484110332201	0.00164184828534607	0.0360678113499907	0.417718475599675
EYA1	blue	0.0484521495273878	0.276185907355216	0.168801367701938	0.000134048364354921	-0.0571399504298447	0.198975880813538	-0.0349061905424148	0.432881779125139	0.255617433305129	5.26032583767712e-09	0.202076244302051	4.51280534559242e-06	0.13725173460569	0.00195164567723961	0.138521557621221	0.00176943134173976	0.388879893497302	9.44878550292194e-20	0.0451062650426901	0.310749055070176	0.138595994740569	0.00175924990772209	-0.196839803286372	8.00719011322763e-06	-0.106390935671429	0.0165542693474495
F2	blue	0.0437528663264641	0.325505253940258	0.313258729630277	5.25230987518727e-13	-0.0329730707700787	0.458807236661663	-0.0106393574025178	0.811122445472131	0.22183872156913	4.51764848411273e-07	0.281069685215601	1.16770038625029e-10	0.121151565568158	0.00630922089923566	0.125240193453431	0.00474050676613513	0.642802200166032	1.92993087382497e-60	0.0525342967884698	0.237685087440348	0.130407893746625	0.00326443505228161	-0.152011099034715	0.000594059822649692	-0.368124946811962	1.02309607984147e-17
F5	blue	0.18862564689713	1.90989588900816e-05	0.0559764212479191	0.208291319232938	-0.02560986396401	0.565075137260195	-0.0109517146395142	0.805686297545406	0.0322400751529377	0.468859902096811	0.23552568755124	8.05780889670931e-08	-0.0193751183062136	0.663397668909382	0.0320119498960532	0.47201313904054	0.233313605009559	1.07251503787696e-07	0.176594733468129	6.38874005949112e-05	0.181899816413122	3.78727225270595e-05	0.0243087324378183	0.585010153075822	-0.100145960593184	0.0241296627427327
FA2H	blue	0.124642918251343	0.00494518596448469	0.162350525855594	0.00024164992111601	0.0318216261930838	0.474652757916913	-0.0431563460400941	0.332151108525569	0.0991685936480152	0.0255528576556862	0.210650414022624	1.7078852751378e-06	0.119573569102474	0.00702981330528544	0.0989193596066704	0.0259271614740036	0.376611405968602	1.56901884800305e-18	0.499695714618091	2.21959357279072e-33	0.168505792360811	0.000137782654520994	-0.0866878836198257	0.0510835388246951	-0.295889028968615	1.05485517727343e-11
FABP4	blue	-0.149027890439084	0.000762270763027568	-0.221771401180272	4.55490775573421e-07	-0.0322225434938436	0.469101818622054	0.0879596180987167	0.0477590201238618	-0.220484063548311	5.32693130464077e-07	-0.30178398255565	3.89692493218892e-12	-0.0450330780547326	0.311535580587063	-0.0762254470082892	0.0864183447445517	-0.474980895339797	6.81224470153655e-30	-0.151436482444257	0.000623505179775743	-0.111655665892629	0.011876989353067	0.329911665930178	2.44641594518425e-14	0.447550555857606	2.42531385302467e-26
FAM155B	blue	-0.0242775020020519	0.585492622712572	0.210227782587762	1.79339344874781e-06	0.0476225244863616	0.284501939291278	-0.106471872848673	0.0164716283625328	0.0731801625460098	0.0997816467706768	0.0805957164327158	0.0697982549245732	0.0557638691513891	0.210026561239872	-0.00674278134404288	0.879619256902754	0.375629977621535	1.95447432142183e-18	0.230372488892588	1.56173971694397e-07	0.121439292278086	0.0061852172026551	-0.0741765408414297	0.0952394350796329	-0.223223333345498	3.81325875836634e-07
FAM170B	blue	0.0542628116521489	0.222578518323176	0.0368319926923582	0.407915610812907	-0.0668869966053664	0.132571305285701	-0.045313810715027	0.308525716086633	-0.0560359782925103	0.2078069686604	0.0862910325151199	0.0521597092553733	-0.0324240473422605	0.466325454520644	0.0592963125203976	0.182521123678165	0.113268699954094	0.0106996998566756	0.104342317000967	0.0187704158260853	0.10009145335882	0.0242071901960138	0.0146246886470887	0.742530685249607	0.0344457197220872	0.438979372716861
FAM47C	blue	-0.00128265582089858	0.977016244455711	0.0844913031333807	0.057280164860522	-0.0358560460366884	0.420459277060423	0.0389549859263072	0.381408823514109	0.0692858636344725	0.119207553276198	0.114384183070243	0.00994724585222507	0.0577107983683419	0.194518196188981	0.262311403337399	2.00838626401023e-09	0.34510377467822	1.26008330822783e-15	0.160315583537389	0.000289711721446726	0.131097939259641	0.0031027057774459	-0.167913110276707	0.000145566846320568	-0.108642325664396	0.0143862110616694
FAM47E-STBD1	blue	-0.0286243207301434	0.520181910953674	-0.203462754673235	3.86730712847501e-06	-0.114550614983546	0.0098391030818253	-0.00168698597913863	0.969774143164087	-0.262210971719698	2.03802009323345e-09	-0.110055021593837	0.0131570096087313	-0.236051681997707	7.52498470592799e-08	-0.0433973112345719	0.32945605512606	-0.294673669371202	1.29161317433795e-11	-0.0151393778324242	0.733806590736181	-0.157490925431484	0.000371342125957369	0.267716138088258	9.04824191953932e-10	0.222896723930572	3.96920957841664e-07
FAM9A	blue	-0.0449343011372731	0.31259918922588	0.101070505708817	0.0228469778157463	-0.0735771599281888	0.0979516203730934	0.000298072538797543	0.994658177103216	0.113006391844236	0.010883806225065	0.192404055369041	1.28626628085155e-05	0.117441752675174	0.00812009952687734	0.246511548422643	1.86655816997066e-08	0.406920613682284	1.21735331082291e-21	0.0932353842661296	0.0358397314875058	0.169951608205168	0.000120402132052993	-0.103838528377926	0.0193535094563295	-0.111908544196299	0.0116851693904457
FCN2	blue	0.0765619590077112	0.0850345592244375	-0.163354290859956	0.000220792091897485	-0.00257783371360113	0.953827460203808	0.00914655814643987	0.837223762759266	-0.169518041230354	0.000125384871829664	-0.0373639731439538	0.401172815570772	-0.0927143201224482	0.0368916668410225	-0.00280833419060585	0.949704112861363	-0.280484053446055	1.28040025794175e-10	0.10468171040282	0.0183862875975889	0.0488903242514869	0.271861074020761	0.256927894143329	4.36593546950173e-09	0.303918742952113	2.70190284493784e-12
FDCSP	blue	0.253313524277155	7.28140098730890e-09	0.257644125972206	3.94141134628824e-09	0.00735972539232653	0.868700270380727	0.000202152649237013	0.996377163765616	0.223619268406262	3.63210266453379e-07	0.410506409750543	4.96368056229549e-22	0.276959941288544	2.21899999347402e-10	0.159192134759436	0.00031993305631464	0.419969258652147	4.41329458181587e-23	0.176728948225267	6.30594644346771e-05	0.286547220209026	4.88092558104106e-11	-0.30871705468876	1.17325039999441e-12	-0.2043086047991	3.51791174927886e-06
FERMT1	blue	0.0111799146992552	0.801720684010474	0.0176323050077525	0.692052313475897	-0.0984179982768875	0.0266944507751178	-0.025960083834719	0.559765477014936	-0.0806575607759198	0.0695833143085808	0.0801942096377739	0.0712069463260577	-0.089327994884435	0.0443863238324873	-0.0672374921193202	0.130549571501698	0.162346358432964	0.000241740238741337	0.127390087143324	0.00406551688990144	0.102250237683374	0.0212963338546207	-0.0144425677863121	0.745625655861924	-0.129412071901223	0.00351134700592536
FETUB	blue	0.121169557726711	0.00630140178338313	0.111037541347182	0.0123576307614225	-0.0193673857378749	0.663523764710537	0.0128220476608268	0.773339913518608	0.0377965917673497	0.395738932028882	0.165737091006662	0.000177831191219562	0.0769081808084492	0.0836295486744723	0.124336992171091	0.00505307980585853	0.517005447149374	5.35714806903897e-36	0.314553458732961	4.16625132225998e-13	0.238207323020241	5.67557110668427e-08	-0.229656435153171	1.71007177246769e-07	-0.191504843037642	1.41414275748418e-05
FEV	blue	-0.0264539503198223	0.552319246778962	-0.0980066568150987	0.0273384974240217	0.112937239584472	0.0109328073694819	0.057444596944293	0.196587756266984	-0.0715063951684003	0.107797908275238	-0.173370697768134	8.71463017380188e-05	0.00869609760918634	0.845136598524615	-0.0107534278867387	0.809136138051845	-0.134356747820706	0.00243298179172164	0.032096158970456	0.470847813465512	0.0782730153187075	0.0782724413164216	0.00913151557043444	0.837487742069603	0.259300263536028	3.1074953477141e-09
FFAR3	blue	0.0761090822009205	0.0869010515746299	0.106365747151995	0.0165800620790399	-0.0365666897196923	0.411303308470938	-0.0620088071722618	0.163279309578034	0.111514054415963	0.0119856197930851	0.116868341049039	0.00843802463743147	0.0213289397397003	0.631849284010876	0.0581567190760229	0.191087211709138	0.152912334456187	0.000550465652176742	-0.0276559543197006	0.534401246313339	0.0650567166561307	0.143523685614973	-0.103994015642214	0.019171884648755	-0.0532951175856319	0.230949122179786
FGA	blue	0.0943188372966374	0.0337338773831434	0.172820692457951	9.1835895794995e-05	-0.0891671630547411	0.0447720404122191	-0.057145581113055	0.198931550973323	0.166083516066256	0.000172281282010297	0.25696033105144	4.34578530279972e-09	0.0860453701202561	0.0528353153819429	0.00605936784229	0.891741268390759	0.488918211397116	7.97760884317077e-32	0.0941075676444092	0.0341360249125665	0.110729062487108	0.0126038618626144	-0.090669481496219	0.0412767021968259	-0.214117489645724	1.13963039785344e-06
FGB	blue	0.100047802860879	0.0242694309050886	0.103039302193572	0.0203109324513292	-0.0773460405151366	0.0818795658094721	-0.0717073006727778	0.106809659140536	0.0916076679854313	0.0392129988078111	0.238207352195894	5.67554933579323e-08	0.0361574350798122	0.416561676287629	-0.026707315931157	0.548518053255431	0.416766508851446	1.00980740851508e-22	0.116686765136404	0.00854098723798346	0.121967654505787	0.00596319025260559	-0.0409187106747165	0.35785309412105	-0.161038121650366	0.000271707134509759
FGF5	blue	0.0670290898993619	0.13174878595252	0.21455782740086	1.08203170363652e-06	-0.0268072710192067	0.547021998083248	-0.0659035649606049	0.138373079022563	0.202837340450007	4.14671928403612e-06	0.226363606028795	2.58567124985543e-07	0.150519086305991	0.000673334993247363	0.0985664166337711	0.0264652979362909	0.431022916800402	2.36644591154756e-24	0.125776352461678	0.0045633169201165	0.240952745731827	3.947195596428e-08	-0.195032568534853	9.72549976672126e-06	-0.0844318702266417	0.057456127278353
FGG	blue	0.113092730951073	0.0108228997618778	0.164721982188228	0.000195074349929105	-0.094044488456172	0.0342568840316849	-0.0837409316959806	0.0595348662703014	0.137778530879692	0.00187406287865257	0.272081400156164	4.69007489335235e-10	0.070006509475562	0.115405622160485	0.0111187696994306	0.802782754385573	0.445107161294785	4.85043087315211e-26	0.125937993457965	0.0045110836931438	0.138672706555875	0.0017488135551416	-0.0852626982400829	0.0550365663796707	-0.167086302494573	0.000157117780003222
FGL1	blue	0.0277842946953581	0.532505533314494	0.19076296753351	1.52865601420086e-05	0.0291923512508565	0.511932478767089	0.0300069946104014	0.500221412902006	0.0871071100050855	0.0499668901495436	0.169687225284729	0.000123417911851596	0.188268338598768	1.98185019615616e-05	0.229581318282888	1.72639712331678e-07	0.415754894174222	1.30912641890038e-22	0.173596311182614	8.52886509403258e-05	0.198550486749142	6.6503356349197e-06	-0.223950350017088	3.48700439096404e-07	-0.0757704162930519	0.0883182704887072
FLG	blue	-0.0385104924173093	0.386869551141587	-0.0158296019421185	0.722160904318517	0.0120506479611287	0.786636827735186	0.0222403322374669	0.617354119231712	-0.0927737764805866	0.0367703250240205	0.100552863239436	0.0235576638416485	-0.0125074567014281	0.778754876602567	0.0604137733003072	0.174400358064784	0.27055235545217	5.91187908690503e-10	0.136443540814341	0.00207639968596709	0.175983221947805	6.77912039096618e-05	-0.216747716646744	8.34677294714836e-07	-0.0220023650699627	0.621124841927726
FLG2	blue	-0.043074218743676	0.333072889715679	0.0246059697627769	0.580427471285494	-0.0592642935387322	0.182757861987303	0.0370656799172998	0.404945396203776	-0.033905121818109	0.446200400481888	0.188021137524591	2.03312957787922e-05	0.0961859988021085	0.0303521164120645	0.317696645593804	2.36299855127374e-13	0.220198767043477	5.51430945623764e-07	0.0773041946248762	0.0820455198086278	0.0859691220828133	0.0530464851274369	-0.066178758959445	0.13673025650853	0.0233113991423389	0.600507781347527
FLNC	blue	0.156771298119342	0.00039532478243531	0.294583189169033	1.31118113830801e-11	-0.00854989564289651	0.847708189726321	-0.0545399972934834	0.220221247003212	0.207481455397708	2.45748562123782e-06	0.207875500880254	2.34948578884094e-06	0.180359401607171	4.41506427084626e-05	0.00803604022496977	0.856759205973518	0.584435438463009	9.04175245365472e-48	0.320404372198972	1.44200482722656e-13	0.572826397037622	1.51297580277679e-45	-0.481984956587096	7.47768080538695e-31	-0.273488277825241	3.7853893583162e-10
FOXA2	blue	-0.0116649481769508	0.793308888014626	0.0923131344995674	0.0377193482233416	-0.0565681115568996	0.203515479433203	-0.070173895655514	0.11453629079141	0.104165297996581	0.0189735307392335	0.0810309055984674	0.0682972322753691	0.225984800849887	2.71054183988703e-07	0.205383162761775	3.11740763890292e-06	0.277223058244784	2.13031670750679e-10	0.167023694076596	0.000158026599845981	0.250582423907572	1.06612157616765e-08	-0.229515105523768	1.74091180825784e-07	0.0234172878288731	0.598853616403537
FOXB2	blue	-0.0181638833707895	0.683263283752183	-0.0406988541367457	0.360444048362468	0.00781916262638832	0.860584989265347	0.0980732422201144	0.0272333450770563	-0.0416466944502086	0.349357673626439	0.0704196255083507	0.113269394337176	-0.00354352744109406	0.93656198580233	0.10952942980898	0.013603073581527	0.0180499495839827	0.68514349540487	-0.0273119371783627	0.539499412079409	-0.0189847648107301	0.669775010225435	0.098318212082255	0.0268494759436679	0.0683317000257791	0.124391192007009
FREM1	blue	-0.100912913148965	0.02306134850413	-0.194036810802196	1.08168650275225e-05	-0.0678066087773073	0.127317690724314	0.0652724837927104	0.142197656956468	-0.180739584611618	4.25156069274272e-05	-0.258948806401953	3.26873842326994e-09	-0.00538215754308899	0.903778192459264	0.0365780205716479	0.411158283445817	-0.38003898060593	7.24253064199786e-19	0.276739187267721	2.29616984394412e-10	0.155062905036913	0.000458157583437179	0.146944682443159	0.000904802672441684	0.395280478568044	2.08008150031293e-20
FREM3	blue	-0.00879662361426561	0.843369368096898	-0.0688017661122242	0.121815990828346	-0.00556392140343979	0.900545188764833	0.0205679635774975	0.644061517674596	-0.0651445836392326	0.142982549279301	-0.00346046710407195	0.93804595483162	-0.109144000706984	0.013938596213755	0.0590059648960145	0.184676169893878	-0.113824161153282	0.0103189256259632	-0.0812935098321749	0.0674043483131223	-0.0848102431981085	0.0563434989895519	0.110287153901024	0.0129641417264786	0.233936587940469	9.89815032051312e-08
FSBP	blue	0.000574403050990911	0.989706205853639	-0.0276989373036051	0.533765967511964	-0.0618560148549179	0.164320956967593	0.00200897759922637	0.964008584806436	-0.0253337559644856	0.569278139517372	0.0878097922156189	0.0481410166510152	-0.0973140476621865	0.0284531443640561	0.00513251646232108	0.908221099946331	0.0547896180931659	0.218113723934803	-0.00120454979257772	0.978415465507273	-0.0116562390301206	0.793459720221242	-0.0155023031597701	0.727675386743367	0.00180464718154291	0.967667111777706
FSTL5	blue	0.0312035109340839	0.483280944105006	0.142972455841236	0.00124696493658535	-0.0574973964486996	0.196175997957001	0.0421733943810886	0.343291477162289	0.153604872582455	0.000519005991595447	0.165586756263015	0.000180291408490443	0.165727822154246	0.0001779819602616	0.285757204064709	5.54180269154139e-11	0.337165991162909	6.05754909643896e-15	0.191347436334748	1.43773579247216e-05	0.192905212584361	1.21985168992142e-05	-0.182993765573058	3.39380728569912e-05	-0.114097980194554	0.0101356828433871
FUT5	blue	0.0502231058944175	0.258991585753526	0.0660537211400783	0.137474823750209	0.0350293723629921	0.431258918882983	0.0222386398405948	0.617380900889862	0.0316683594177113	0.47678429162835	0.0924597172011901	0.037415127078019	-0.0364709030812835	0.412530503085952	0.0878175676586033	0.0481211295840395	0.152504680491682	0.000569802869212209	0.0798155362032204	0.0725567353430918	0.0136641360823951	0.75889998489972	0.0119618257078586	0.788171962743314	-0.0965327442436355	0.0297571681955092
FUT9	blue	0.00995373707815994	0.823086264958383	-0.0244170821942621	0.583337720194856	-0.0379078968511258	0.394348093661105	-0.0759117645543481	0.0877245263389214	-0.0917544342616575	0.0388981982513675	0.0320114032094743	0.472020709525044	0.000629603418775156	0.988717030896175	0.174690011349688	7.68002079486031e-05	-0.162831056617407	0.0002314447842835	0.0977488883858912	0.027748867712819	0.0245399718809775	0.581443549957474	0.115769200547509	0.0090786137447166	0.194619001118737	1.01653960907472e-05
FXYD1	blue	0.07154362885163	0.107614213832632	0.0618199668546882	0.164567436896137	-0.0364400717308539	0.412925966549513	0.0772716503712315	0.0821747729558585	0.0361790106973285	0.41628347525385	0.03787979661581	0.394698948088798	0.0319740352510081	0.472538336967161	-0.00919034966502044	0.836455377830411	0.183190308526962	3.32735087743506e-05	0.0745613369901296	0.0935300817613903	0.199970498355344	5.69348887284708e-06	-0.116236147139757	0.00880136434691732	0.0606691056028254	0.172583158390511
FXYD3	blue	0.097414913051588	0.0282884275946822	0.0905344806119242	0.0415810777933136	0.0214448856480008	0.629997223765328	0.0740416470187586	0.0958445368926859	0.0974452377233701	0.0282390667665447	0.100526046988606	0.023594996084648	0.453589031368015	4.26908236418193e-27	0.100047391185153	0.0242700185661829	0.392178925632114	4.34893182061582e-20	0.397816473141297	1.13150806076164e-20	0.258998565804895	3.24542570310511e-09	-0.382268572382981	4.35867577782257e-19	-0.0628067049895484	0.157920218613241
GABRB3	blue	-0.131329099694944	0.00305017851003348	-0.21934592507758	6.11298283965797e-07	-0.0779848234484214	0.0793797968771345	-0.00254565125585915	0.954403262188094	-0.124614933888516	0.00495496843784123	-0.285192418121592	6.06696345065869e-11	-0.172919820168742	9.09735024783657e-05	-0.138508283114961	0.00177125267965337	-0.497289172717256	4.99391993379883e-33	-0.26728178966659	9.65341058030823e-10	-0.219413137978771	6.06361984144817e-07	0.392305275808796	4.22085403086765e-20	0.384230428382835	2.7790443398993e-19
GABRG1	blue	-0.085323258760798	0.0548635626437837	-0.215317873280098	9.89124083154102e-07	-0.169734248066799	0.000122876390262696	0.0729097743746309	0.101043537096133	-0.160852621873566	0.00027622701128969	-0.245194726832268	2.23257497917677e-08	-0.101643644148637	0.0220818353496118	0.0306882626441825	0.490537604287688	-0.511245493730093	4.13594457195939e-35	-0.0959837999521706	0.0307037316046779	-0.165703111349418	0.000178384497076596	0.319000479286565	1.86401269135047e-13	0.523113076289641	5.87486789495461e-37
GAD1	blue	0.0151848648912956	0.733037201748951	0.273959483311753	3.5222431782957e-10	0.0760687614638647	0.08706881623865	0.0192933360554045	0.664731781410144	0.179739926276133	4.69428132449588e-05	0.229546685227729	1.73397452059225e-07	0.250790340436348	1.03578244299876e-08	0.245412762609266	2.16750864490874e-08	0.666697454179975	1.82253442811582e-66	0.308141863668209	1.29768314723313e-12	0.363775466406773	2.61820907555229e-17	-0.451822250721769	7.12252414440509e-27	-0.221476731431659	4.72150289870929e-07
GAL	blue	0.000907266852658357	0.983741673928592	0.106570292339548	0.0163716240180395	0.0828771774580254	0.0622206417833189	0.0500898565714655	0.260258989853761	0.0224835045256559	0.613511280236058	0.0498661117232022	0.262396756899398	0.162406368214308	0.000240442729958428	0.0898001248168665	0.0432701483988397	0.244250248913467	2.53692311216501e-08	0.182445348320992	3.58595206036128e-05	0.294482153503984	1.33337410698365e-11	-0.222771609880973	4.03056013451409e-07	-0.0141701126804639	0.75026340834608
GAS2L2	blue	-0.00683146750229372	0.878048189017681	0.204711869638925	3.36215975730612e-06	0.0793236125798271	0.0743413165734665	0.0549224920143912	0.216997795220237	0.133081417308959	0.00267755750849328	0.191016179114311	1.48861484167364e-05	0.118928291334972	0.00734511417925019	0.186674510625795	2.33533512506892e-05	0.560702413222403	2.56699860942216e-43	0.257946886716124	3.77426138089724e-09	0.240105181026006	4.41758605644069e-08	-0.231174942457008	1.41024777056645e-07	-0.211902484534629	1.47688802382483e-06
GCKR	blue	-0.010331188627159	0.816494613672316	0.246041887075203	1.9898872033185e-08	0.0309683645673848	0.486585473948001	-0.0379933410866142	0.393282408860872	0.122229297848161	0.00585591646127213	0.265732170132411	1.21501415466143e-09	0.326079042051079	5.03931641121814e-14	0.388742108365611	9.75816265568952e-20	0.642375621047915	2.44472549425793e-60	0.381178116773378	5.59019184486702e-19	0.378343494598095	1.06283018146637e-18	-0.425898367879233	9.31153830179288e-24	-0.242127916554231	3.37434192774082e-08
GFPT2	blue	0.130418257870434	0.00326195036398707	0.378480147183145	1.03056296295507e-18	0.00932471337446419	0.834098747917838	-0.0294021541702426	0.508902840663728	0.281385756646967	1.11095436279565e-10	0.31914986125178	1.81390392696644e-13	0.263589210004963	1.66601557493049e-09	0.0885200172259276	0.0463526711484152	0.837938185905876	6.52278411577678e-135	0.294815932623176	1.26142153806274e-11	0.467250718210972	7.36009659085766e-29	-0.614797304617079	4.96936137089654e-54	-0.372472294386372	3.94261859198448e-18
GFRA4	blue	0.0511838396212954	0.249979728919679	0.0493518739110561	0.26735577204211	0.0391897295149392	0.378544061063527	0.0522834320543307	0.239936165377401	0.0177305285270353	0.690425141234392	0.0787483779160311	0.0764733176165603	0.0433034579434353	0.330504064837872	0.137784949522088	0.00187313525436369	0.206553882980109	2.73078847536404e-06	0.0669918761224529	0.13196381903058	0.0493734238452707	0.267146675732517	-0.111967052553362	0.0116411803533266	-0.220635751657614	5.22981306183502e-07
GH2	blue	-0.00551629953627614	0.901392074222263	0.167749444250553	0.000147788072172238	-0.0221893443572627	0.618161209153335	-0.0728366064667181	0.10138717886715	0.116593015984904	0.00859458485314269	0.069217601720321	0.119572699949663	0.147043217562376	0.00089754090703501	0.117138571691093	0.00828683926313302	0.270823375677926	5.67479121938796e-10	0.182523789847935	3.5578514897117e-05	0.106579463205379	0.0163623326173307	-0.12261643645014	0.00570036998725717	-0.21493146950134	1.03535758144297e-06
GIMAP1-GIMAP5	blue	0.00636772692853633	0.886268468189111	-0.0223359579461226	0.615841696904257	-0.0208029650578321	0.64027975027442	0.100660118396709	0.0234088590959395	-0.0324714086557315	0.465674222505598	-0.00810926838014207	0.855468192971531	-0.0791984424647734	0.0748010662966989	-0.0193592396644763	0.663656613860351	-0.0958092939632041	0.031009988064545	0.0277909305425103	0.532407607709537	0.0819713183764928	0.0651439124646944	0.0697490442438873	0.116752872805217	0.217924414421593	7.25210518246312e-07
GJA3	blue	0.0955072089309336	0.0315463254438877	0.1594169071127	0.000313660651905116	-0.128217398228787	0.00382985186628641	0.0139931477104433	0.753280560180668	0.141958232227158	0.00135165729951524	0.137453017197027	0.00192166162374009	0.0376080695434742	0.398101384491329	-0.013632435504458	0.759442098189946	0.381175246176749	5.59384816134537e-19	0.275740696235767	2.67911643126487e-10	0.391879484354022	4.66796211918721e-20	-0.303389124355599	2.95972305054694e-12	-0.0463944964183668	0.297118701757942
GJB3	blue	0.13891283925906	0.00171651022092497	0.152592341891318	0.000565592149887373	0.141948605856383	0.00135268860136066	-0.0184538940275327	0.6784861872846	0.132551832123479	0.00278554477148854	0.221024405631709	4.98868342984918e-07	0.297802266334345	7.65441978106942e-12	0.162092288934939	0.000247306534007737	0.46541583689016	1.28344788721078e-28	0.43922547420012	2.51449261056991e-25	0.323384375704442	8.3250653425942e-14	-0.374070231198657	2.76682725628631e-18	-0.205591722680656	3.04490236306136e-06
GJB4	blue	0.0523408207305088	0.239419883995051	0.117606224374835	0.00803090384077448	0.0405932232166286	0.361693046519466	-0.0804770468016127	0.0702122140822315	0.109459271935069	0.0136636123533121	0.180764061324167	4.24123278851652e-05	0.0803230155250056	0.0707525196511839	0.142549919020407	0.00128963898352644	0.422004958597536	2.59575186080016e-23	0.214559035014306	1.08187765035108e-06	0.169600469939808	0.000124422891329562	-0.157073823141815	0.000385072061769048	-0.198122116082708	6.96788718785829e-06
GJB5	blue	-0.0315805872406797	0.478007318909458	0.127033517728464	0.00417107533736285	0.114799270791503	0.0096794792365922	0.035234467543206	0.42856470811053	0.129647548977696	0.00345147819188282	0.043410540718298	0.329308501325347	0.132359754955627	0.00282568099179029	0.130674419112054	0.00320108178142883	0.334791818284796	9.60443289302271e-15	0.192716592890918	1.24445571248707e-05	0.125141129416807	0.00477391696688558	-0.158043609782756	0.000353851421340818	-0.177554584498479	5.81849108945266e-05
GKN1	blue	0.0308513273705872	0.488234733707401	0.0041731180968861	0.925321128408634	-0.0388022781005701	0.383279540825194	-0.0550585664527394	0.215859237758243	-0.00621270329125392	0.88901919011407	0.103533670125028	0.0197139695667076	0.0876187052925686	0.0486319229716027	0.125041616619528	0.0048076922843889	0.165888544525972	0.000175384517609191	0.0712345919245845	0.109146373510112	0.115408395038758	0.00929813839757016	-0.0816936028632989	0.0660624169584677	-0.0618843501279625	0.164127407877037
GLDC	blue	0.105874334949882	0.0170903493210631	0.0410343726906802	0.3564947491977	-0.0830205522189481	0.0617680340418965	-0.00127894903187427	0.977082647722078	-0.0596947660713376	0.17959402311387	0.167150390028035	0.000156192570599805	-0.0737207123948402	0.0972965103077788	-0.0427615429102126	0.336597352955769	0.158957165640621	0.000326615018980632	0.154530065993464	0.000479580755002223	-0.0385200452188571	0.386751694537697	0.123244073616814	0.00545607620301887	-0.237590727066969	6.15415616101058e-08
GLP2R	blue	-0.00780389475308004	0.860854442985764	0.0723081173219767	0.103896926104817	-0.0809844433097081	0.0684562142338948	0.0195518276805548	0.660518647501914	0.0992340043039813	0.0254553984344395	0.160586972993009	0.000282822258605321	0.107443625967315	0.0155072759336648	0.0351566379907541	0.429585956465511	0.575922510699144	3.93981741404354e-46	0.142672771166947	0.00127709500411874	0.243385526118646	2.85049985804221e-08	-0.309064730082163	1.10378022949223e-12	-0.135052914661604	0.00230824697774501
GLRA2	blue	-0.0316957693465133	0.476402709003358	-0.0896513653608709	0.0436192549225483	-0.0997489287622165	0.0246993188474417	0.05599544325102	0.208136533257125	-0.152557369522599	0.000567268533374015	-0.0110872843097444	0.803329788016411	-0.0435676043789231	0.327559969413923	0.155719442886112	0.000432985532711408	-0.179699750332978	4.7129546408398e-05	-0.00256723112024597	0.954017157006956	-0.065622813785185	0.140064658992702	0.185675479500201	2.5865688181019e-05	0.241505454256702	3.66694073140902e-08
GMNC	blue	0.0652582394341781	0.142284907557412	0.0398197057080267	0.370921483650435	-0.0785039649494588	0.0773941123334982	0.00758138218181078	0.864783253649126	-0.0224909658050162	0.613393536552176	0.11043924182271	0.012839135078096	-0.0185818768576822	0.676382111767672	-0.0137481508403008	0.75746381603936	0.246740839893015	1.80906902372352e-08	0.188386392780847	1.95779657185362e-05	0.155016972616098	0.000459968655994044	0.0116594158260953	0.793404700948847	0.00629667204119818	0.887529090548117
GNG4	blue	0.160239181374208	0.000291679349196509	0.151380086433837	0.000626466913703826	-0.0662879114092961	0.1360828220327	0.00483715332899915	0.91348141958468	0.131703814499056	0.00296674653723547	0.252420947456328	8.2517689631899e-09	0.102739418752874	0.0206806604950789	0.119186318653011	0.00721754771030685	0.318183819628116	2.16287315729508e-13	0.128567727112726	0.0037338427628766	0.307878068463407	1.35898353625755e-12	-0.261741253802718	2.18234986665779e-09	-0.0641282692422408	0.149337694524066
GNGT1	blue	0.0307492883809677	0.489675091342062	0.0473358420134975	0.287414472984255	0.00603558508358536	0.892163585162386	-0.00866167067209043	0.845741997465088	0.01413570911674	0.750849672944643	0.051370465717844	0.248254786984337	0.0876294080571624	0.0486043169804622	0.0217373471964695	0.625335903712598	0.199153596299817	6.22656440996244e-06	0.154176048373979	0.000494325440536859	0.185724727354917	2.57360578416564e-05	-0.103664115663006	0.0195590232595339	0.0547016399025059	0.218854859407851
GPR143	blue	-0.0440323478511427	0.32242141185615	0.0562729074142715	0.205888195718428	0.0606590089198223	0.172654747313228	0.0777741515137448	0.080197296671473	0.0164661344173787	0.711477650044617	-0.0109681358618924	0.805400765185217	0.0479911191382524	0.280786576439935	-0.0174633092489453	0.694855215866504	0.354187009866386	1.97644773096209e-16	0.289713187041179	2.92251760312197e-11	0.214105573511728	1.14122925806528e-06	-0.176756846693541	6.28886420390355e-05	-0.154817117839378	0.000467926547272955
GPR150	blue	0.222407837907106	4.21416444873118e-07	0.193487606249396	1.14677040856531e-05	0.0802306129233093	0.0710782745163417	-0.000897293044032664	0.983920381462682	0.0631400715879233	0.155720917955599	0.310504187675114	8.56564442683273e-13	-0.0119423221547074	0.788509157138699	-0.031254456916495	0.48256660072258	0.419486734971773	5.00228538861184e-23	0.201831417101218	4.63698958264256e-06	0.287612325358978	4.11032676370648e-11	-0.306446187846817	1.74449954513485e-12	-0.215556552863447	9.61562916592069e-07
GPR37	blue	-0.0274149157156869	0.537970777296678	-0.0258983261060894	0.560700027470475	-0.0344344634457533	0.439129042656761	0.106514041518489	0.0164287153309221	-0.0122934177729115	0.782445215197714	-0.0711534972759814	0.109551264375619	0.0926401932971443	0.0370434250124719	-0.0293987979625354	0.508951231811516	0.105481899475491	0.0175076724403015	0.227917383276894	2.12903545264415e-07	0.155273433647232	0.00044994120865154	-0.0744407844557196	0.0940629440327853	0.129990560696184	0.00336592589136599
GPR45	blue	0.0403528300533645	0.364545563404829	0.113872371885412	0.010286450790758	0.0484721759122199	0.275987230317493	-0.0252107589648757	0.571155217272654	0.0889939588824188	0.0451905775454621	0.276840877254625	2.26030238563095e-10	-0.0395710816504762	0.373918364402855	0.133469062811087	0.00260094625756206	0.321656950110901	1.14553165593202e-13	0.00840017503008603	0.850343347648906	0.057009649691466	0.200003737871731	-0.00574993645994611	0.897238272548739	-0.136106648083135	0.00213052398698276
GREB1L	blue	0.0360725980616034	0.417656644471977	0.211033613783718	1.63374337123565e-06	0.0937190027511978	0.0348863214889686	0.0263311409257645	0.554166358765455	0.150702741115018	0.000663073264498221	0.238234763954057	5.65513027387097e-08	0.150350258157802	0.000682897946348904	0.173889832718178	8.2927663251459e-05	0.327697475194693	3.71863165912073e-14	0.0761654091697753	0.0866671246135078	0.0423618181223203	0.341137724978496	-0.0236144595954117	0.595778953833102	-0.189018826778332	1.83358680593493e-05
GRIK4	blue	0.0712190072802036	0.109224093092479	0.297008847348475	8.74575799502369e-12	-0.0808780877468008	0.0688212774461258	-0.0196587420462715	0.658779180750245	0.183593743105719	3.19478058936355e-05	0.279430077193633	1.51051128828585e-10	0.160776561381709	0.000278100526946271	0.0818318339626509	0.065603916009716	0.616644366908344	1.96465355467963e-54	0.088100058390049	0.0474032627993416	0.322629699477551	9.5731956437966e-14	-0.324609176089785	6.63075061434481e-14	-0.168272924407837	0.000140793278849993
GRIN2A	blue	-0.0124260304903186	0.780158200365576	0.045350486732074	0.30813391641783	-0.113387756473999	0.0106170523830317	0.0213017711312113	0.632283595255603	0.0379542513083575	0.393769731673398	0.0491270133457344	0.269544258926044	0.0487655292180909	0.273088079299088	-0.00305749082124803	0.945248544774126	0.287170488290273	4.41439851562301e-11	0.046625856130704	0.294713633895708	0.310936127596495	7.93593484167842e-13	-0.13990337068899	0.00158896206693205	0.237349785384509	6.35156913185391e-08
GRIN2B	blue	0.0300153721910685	0.500101719783444	0.127415797594542	0.00405799984924565	-0.131087247793303	0.00310515500959788	0.0135779619490469	0.760373928566933	0.120198554534264	0.00673603679014997	0.251541043111778	9.33049690263496e-09	0.121312022955505	0.00623979498703909	0.252370381582157	8.31034106959054e-09	0.431535876620953	2.06055371276442e-24	0.168925916082594	0.000132503473721988	0.267760765460975	8.98819512853416e-10	-0.13649571252945	0.00206813127564583	0.00250067521077577	0.95520800411981
GSDMC	blue	0.120265881912669	0.00670505510694446	0.164336841461245	0.000202017194409201	-0.0155613854016691	0.72667889143754	0.0505335261224711	0.256055571303509	0.0271582386177996	0.541784972279949	0.253162175553754	7.43776280703684e-09	0.170091980896602	0.000118829211112097	0.291688812275124	2.11517006612432e-11	0.425322265712079	1.08459844514965e-23	0.30847206906138	1.22475250871684e-12	0.342239211328378	2.23221596818149e-15	-0.358706278606522	7.68811603092264e-17	-0.0944224918085953	0.033538054742853
GSG1	blue	0.000990830000712059	0.982244448810937	0.21205966690489	1.45009941896598e-06	-0.0538338464219967	0.22626197904154	0.0125539008415737	0.777954766001614	0.0957209418596357	0.0311660395569714	0.143972773879319	0.00115106832739655	0.0825569849144987	0.0632413118885905	0.0962158866349663	0.030300436460482	0.554954549640078	2.72106786268029e-42	0.251865284882742	8.91797127095053e-09	0.173988405779947	8.2148686474057e-05	-0.275971487335039	2.58542624890852e-10	-0.25557841826233	5.28950895187392e-09
GUCA1C	blue	0.163593125933687	0.000216083704921474	0.110415279598108	0.0128587596618469	-0.0841680062001838	0.0582427667475855	-0.0265835963536465	0.550372583430637	0.0906238697726252	0.0413793281238608	0.285445058071372	5.82630910220659e-11	0.0680739412624939	0.125821157783663	0.175542114351129	7.07457276756684e-05	0.359904608632354	5.97012512198357e-17	0.306219841719815	1.81451748752014e-12	0.171379464319224	0.000105276840852125	-0.124651106736197	0.00494232681710645	-0.191915969228806	1.35424490803758e-05
GUCY2D	blue	0.083741435137146	0.0595333292801316	0.186574555093535	2.3593889312215e-05	-0.0117224114091714	0.792313885712912	-0.0441596506722015	0.321023053212889	0.150650216529747	0.00066599317853458	0.287886631422072	3.93193488747727e-11	0.154693880469902	0.000472897293856741	0.200372809299176	5.44724660926799e-06	0.604741468375043	6.9877007819557e-52	0.277018465371551	2.19896880274259e-10	0.263751354955572	1.62685329862088e-09	-0.258108306375051	3.68797682635358e-09	-0.302017403540703	3.74450338025404e-12
GXYLT2	blue	0.0078596846812978	0.859869917884978	0.194916357262913	9.84724283551693e-06	-0.10899631220073	0.0140690791561259	0.0109441165541831	0.80581842186457	0.142431639909134	0.00130182306691679	0.154292016161108	0.000489449640168626	0.120328366268778	0.00667641633799798	-0.0520789629735132	0.241781973066291	0.607933936278614	1.48151469669026e-52	0.177508697672366	5.84462130566493e-05	0.32961663285791	2.58730165187811e-14	-0.49194393895646	2.95608248886728e-32	-0.220691788656678	5.19436781716267e-07
GYG2	blue	0.0457090105944581	0.304321196560507	0.170789584620336	0.000111294816164718	-0.0197314299389887	0.657597618617487	-0.0185662964111179	0.676638124677477	0.12635909720501	0.00437753339127351	0.117602541297361	0.00803289162118738	0.244572187296089	2.42892819836356e-08	0.101835223190557	0.0218310805933519	0.644233548262507	8.70527667909767e-61	0.443036739835896	8.68848227849591e-26	0.498969660124075	2.83672754222556e-33	-0.413980574689904	2.05970124068088e-22	-0.187664076618262	2.10942663789894e-05
HABP2	blue	-0.0246962136714961	0.579039453790032	0.0251109175623185	0.572681069936707	-0.105770774831677	0.0171996231509926	-0.0303476954834634	0.495365958459034	0.0320528314359459	0.471447202868376	0.054147517543006	0.223564299381941	0.010558859292519	0.812524888503559	-0.0435558223732691	0.327690925322042	0.396693813371459	1.48250606397637e-20	0.220861488367891	5.08843037897654e-07	0.220410880418201	5.37440453745656e-07	-0.0912339518479666	0.0400243393793972	-0.0546526439523483	0.219268386272664
HAGHL	blue	0.0859481640827963	0.0531046515611926	0.280362028292129	1.30518330420488e-10	0.205579729334709	3.04902773316948e-06	0.00340300506491722	0.939072706522219	0.128055370096425	0.00387500816245213	0.227097115099873	2.35944158451701e-07	0.198664893707557	6.56789020991168e-06	0.246844937583335	1.78353846594636e-08	0.314012741689306	4.59008433198397e-13	0.0999814572008917	0.0243642972203392	-0.0106791281361405	0.810429779991673	-0.0844919434944059	0.0572782713859427	-0.428146468550001	5.12016600491161e-24
HAND1	blue	-0.0573396836035932	0.197407797884047	-0.00563436774393236	0.899292610586971	-0.00509475089309943	0.908893473440812	0.0685525234016481	0.123176212762998	-0.0305557280579836	0.492413595427819	-0.0324275356509384	0.466277472059076	0.0762699885457163	0.0862341489891569	0.0817297901434196	0.065942133146968	0.158942999974919	0.000327021989855902	0.119081705174433	0.00726902681061297	0.0959747394788643	0.0307195686809752	-0.0947435244903835	0.0329377040611753	-0.00547423933024883	0.902140146750966
HAPLN1	blue	0.0781922639282937	0.0785814506722736	0.097941729970834	0.0274413666995486	-0.258175574416385	3.65258756132368e-09	-0.0380957164962322	0.392007846716553	0.121347660120851	0.00622446904631175	0.107454231682545	0.0154970302337749	-0.0334618436466144	0.452171464523053	-0.0784044887178811	0.0777714457935571	0.103941215293276	0.0192333935138369	-0.187178184610588	2.21762701307311e-05	-0.00503911670448362	0.909884096022705	-0.0144947109512576	0.74473911167886	0.105488889322716	0.0175001620863735
HBE1	blue	-0.00090408602284399	0.983798666938684	0.0763996153574112	0.0856998926430349	0.0374396753825225	0.400218750633108	0.0310720927068083	0.485126275450589	0.0286998307495506	0.519081364330461	0.115636147524808	0.00915902429848533	0.0641735506647715	0.149050043989224	0.168755291345326	0.000134624168249019	0.202062677831146	4.51960273861303e-06	0.105865177785666	0.0170999871765189	0.0897651453864836	0.0433520252321227	-0.0138473033526193	0.755769952397457	-0.0133595435682215	0.764113686746224
HBG1	blue	-0.0297546875323958	0.503833291174781	-0.0246278082535642	0.580091436776177	-0.0997826094685063	0.024650547392331	-0.0069340143556756	0.876232177272275	-0.14600246121554	0.000977035204021777	0.0474901133602326	0.285844678645645	0.0330594800625199	0.457630165332058	-0.0104367088338577	0.814654145499911	0.0510640699598959	0.251091119867358	0.0649523581546973	0.144168419485311	0.0728648385824326	0.101254473590963	0.004458126540029	0.920237269897966	0.123453438205611	0.00537670655765042
HCN1	blue	0.0160561417478217	0.718352447440362	0.0998408946752791	0.0245663438251271	-0.136703963516221	0.00203542585587594	-0.0705589234125507	0.112556127341137	0.137922239191662	0.00185339452636946	0.120261572819338	0.00670703416761836	0.104590855333819	0.0184884397000054	0.171454717038489	0.0001045315139937	0.309314620464436	1.056351345544e-12	0.122238993191315	0.0058519749073476	0.253113795819957	7.48842808954346e-09	-0.129288050419728	0.00354325616515987	0.0239204851585861	0.591021112342808
HCN4	blue	0.139900269946698	0.00158934739315732	0.224247965528918	3.36134707163236e-07	-0.0044498136365851	0.920385506918396	-0.035208870066669	0.428900432500107	0.135541931030632	0.00222415034837214	0.322734186326502	9.39003570306116e-14	0.161978274641614	0.000249843187121996	0.206461640229188	2.75950386515309e-06	0.455588814967075	2.38312441472435e-27	0.363014969980648	3.08120515665929e-17	0.267359566219676	9.5422281077243e-10	-0.197277958221199	7.6364792982975e-06	-0.215403275065148	9.79176449143064e-07
HECW1	blue	-0.0124693785270509	0.779411038076722	0.0782465369186893	0.0783736567055211	-0.15780210256205	0.000361397669872787	-0.0278198101941168	0.531981534798491	-0.00106295488544634	0.980952216311073	0.122470962593522	0.00575837806581716	0.0243719096030658	0.584034711719936	0.0598481990241177	0.178476207689334	0.319878471089609	1.58780263507913e-13	0.223736175020378	3.58021638927018e-07	0.234716950317735	8.94875912802328e-08	-0.0114276955780418	0.797420561936003	-0.131069736012403	0.00310917045640438
HHATL	blue	-0.00751093408042794	0.866027825742495	0.0847723738399999	0.0564540445791732	0.0931192072057245	0.0360720362526929	-0.0429889086568845	0.334032135512658	-0.040810698054252	0.359124532200212	0.166350449337115	0.000168116114048945	0.209815905282482	1.88066246259719e-06	0.267284419372898	9.64963089645087e-10	0.27503967062921	2.98442606276301e-10	0.278204462237606	1.82898185008557e-10	0.13838218178887	0.00178864039147831	-0.169385044231014	0.000126951758004496	-0.143267767211679	0.00121791600470266
HMX1	blue	0.0168260668747614	0.705461466305567	0.0213376698908673	0.631709752661213	0.0170109946103851	0.702377541048319	-0.0251454469174443	0.572153147723288	-0.0421145862357183	0.343965445318311	0.0642767982279399	0.148395740279565	0.119087902975405	0.00726596781332053	0.150130198930772	0.00069555178056247	0.145843563653771	0.000989728790115727	0.211551987755286	1.5383421366952e-06	0.186502167069939	2.37695529441607e-05	-0.113310583254104	0.0106705602160786	0.0125109050001175	0.778695463422508
HORMAD2	blue	0.0103688568613831	0.815837493402948	0.0682745729090846	0.124707020303802	-0.0859226290288647	0.0531755928527121	-0.0141254965468077	0.751023731037319	0.046484437365265	0.296182183076444	0.166109241373493	0.000171875695521342	0.104293661797999	0.0188260538611559	0.181232063308831	4.04826664690223e-05	0.19756947170143	7.3989644915346e-06	0.190359736128394	1.59454084011455e-05	0.0291183905047574	0.513002733922003	-0.0283496472179892	0.524195326258334	-0.118886245165445	0.0073660914643207
HOXA13	blue	-0.0501603565008652	0.259587895987397	0.322324924940745	1.01276805216747e-13	0.0375088807865153	0.399347755275459	0.00464947698316166	0.916825852498073	0.251988253484525	8.76619133168739e-09	0.136938878557473	0.0019991012471322	0.136920647314366	0.00200189894442419	0.0327905485443289	0.461299115257357	0.531773377073367	2.36585614114211e-38	0.0737037396353541	0.0973737839714576	0.164900485633814	0.000191932899764258	-0.299401984705634	5.84332296547911e-12	-0.268460193414944	8.09621722567074e-10
HOXB13	blue	0.132139141637277	0.00287242927058683	0.216570900132136	8.52439534063491e-07	0.0107150800427621	0.809803752298945	-0.0160048591935408	0.719213973564285	0.188710730415617	1.89313132455198e-05	0.288982750048851	3.29150969832948e-11	0.149288621035973	0.000745975178140572	0.143054448716901	0.0012388362177878	0.526647183944366	1.60168190606889e-37	0.244099312238623	2.58914104371359e-08	0.232364412884513	1.21147007792924e-07	-0.293366174239272	1.60425941486034e-11	-0.255797070469592	5.12796076325477e-09
HOXC12	blue	-0.0940915374388633	0.0341667041437638	-0.100822843257567	0.0231846496281829	-0.120650216939689	0.00653063060669682	-0.0302276972495845	0.497073229742088	-0.0605111715002182	0.173705501916348	-0.125161173773448	0.0047671397385804	-0.0429188042033753	0.334821733968654	0.0126443393535928	0.776397421951837	-0.144976875463169	0.0010616848749666	-0.0725884611523055	0.10255953768104	0.0855963060217812	0.0540891514251438	0.00280246867778122	0.949809022914474	0.34380708965041	1.63353945142353e-15
HP	blue	0.0655051272133508	0.140778443596892	0.271671110278645	4.99138557244046e-10	-0.0615507340616446	0.166417115271403	-0.0184143327313501	0.679137093567815	0.232058771334436	1.25979914512909e-07	0.252916405295278	7.69863340372137e-09	0.183251379540776	3.30695339302118e-05	0.0449372557042453	0.312567340524031	0.658909936921532	1.92682671177576e-64	0.160472046550276	0.000285720871397042	0.276809120823411	2.27144431811891e-10	-0.244548195976763	2.43682028303217e-08	-0.255981097659414	4.99571317879884e-09
HPCAL4	blue	0.0580428883060445	0.191958793397854	0.176484887123351	6.45726373437491e-05	-0.116678839647301	0.00854550678630474	0.0573392065858876	0.197411532123334	0.127166066632925	0.00413154958282529	0.19851778300334	6.67408385344747e-06	0.116407121071851	0.00870175075043738	0.0781253890638042	0.0788381076752209	0.424699761392987	1.27852511621085e-23	0.336019318904637	7.57168771089465e-15	0.340126486516386	3.39045769950503e-15	-0.255334128939381	5.47583888726051e-09	-0.0265387984181485	0.551044853181766
HPD	blue	0.00410305998756991	0.926571268720912	0.153281673325414	0.000533473933761947	-0.0587081236930833	0.186906283892824	0.102302857746454	0.0212293521023092	0.0786043370640346	0.0770148892020038	0.076167477832543	0.0866585430782647	-0.0288048890453277	0.517552152886668	-0.0349384999928634	0.432455777362638	0.378325729507993	1.0670973816602e-18	0.260548462598472	2.59490836676951e-09	0.126522371103978	0.00432672086813192	0.0355698346842148	0.424180290530898	-0.198344809337063	6.80104202939683e-06
HPR	blue	0.0336579932244327	0.449523745196005	0.151922323946213	0.000598523053330918	0.0681538941230894	0.125376244526853	0.0506978528937272	0.254510704123213	0.168063326026815	0.000143555783953308	0.181736264321356	3.84968313500559e-05	0.194065626155339	1.07837068818507e-05	0.23885602278341	5.2109361519262e-08	0.481337990675714	9.19030048092351e-31	0.248767341556971	1.37021073648463e-08	0.313781008975863	4.7843886797874e-13	-0.211509577781894	1.54594219455075e-06	-0.168462502029209	0.000138337716496398
HRNR	blue	-0.0600799288472978	0.176797767198797	0.0582542197173005	0.190342978576071	-0.0943075816060465	0.0337552000352735	0.0296608101353526	0.505180678847437	-0.0212185591288341	0.633614590108976	0.198702294032789	6.54115040435204e-06	0.131800308302083	0.00294560058695842	0.303618616055455	2.84518000678887e-12	0.313323018419859	5.19237974922876e-13	0.152897379486243	0.000551164141737162	0.211059534905585	1.62884111567351e-06	-0.187530484422074	2.13866522169248e-05	0.0190676645948176	0.668418641350337
HSFX2	blue	-0.0352235585286104	0.428707766944199	-0.0644139406138067	0.147530022300866	-0.0940917519763072	0.0341662933985854	0.000563814404629801	0.989895953247675	0.0750908549104794	0.0912180564076394	-0.053576709360137	0.228490657275485	0.00968832873051014	0.827728735562867	-0.00181928158113438	0.967405060035866	-0.0540652673555063	0.224269450443516	0.00497402757392346	0.911043250565935	0.0343733597009899	0.439942022971118	0.0506441486463745	0.255014875181742	0.0855440112979838	0.0542367604172888
HSFY2	blue	0.0688284142697037	0.121671256257853	-0.0438170587246918	0.324795258592761	-0.0323873019950766	0.466831060925318	0.0490159739533702	0.270629473125767	-0.109524721805098	0.013607128679955	0.0873218735151692	0.0494027972220498	-0.0411352030555228	0.355313235430345	0.0206552169414801	0.642656311336587	0.0174194683225541	0.695583027376171	-0.0620618345621847	0.162918962938813	-0.0275376106217219	0.536152303111711	0.00988169994754638	0.824345721203012	0.0316580627950525	0.476927677400344
HTR1D	blue	0.0913817346390094	0.0397018203462639	0.159004473748478	0.000325259308022364	-0.112712405380971	0.0110934780290538	-0.0770900441272726	0.0828990680971034	0.194554632377334	1.02355438965138e-05	0.27664439217947	2.33010418672409e-10	0.236449626280871	7.1446471524718e-08	0.291780079773006	2.0836864142102e-11	0.392673238779631	3.86866251440273e-20	0.210522180864544	1.73340810352736e-06	0.292984863567345	1.70859547062399e-11	-0.281517394787833	1.08812166310963e-10	-0.0637859169761698	0.151526174711679
HTR3A	blue	0.113825542311155	0.0103179940112313	0.237126303284146	6.54013504798528e-08	-0.00292569659648543	0.947605164167347	-0.0444105631593157	0.318278487057843	0.160102081856395	0.000295241477138568	0.34746507290171	7.8299953387962e-16	0.230635573368987	1.51042220877792e-07	0.246914491573233	1.76667472602975e-08	0.530744343119061	3.48226477765843e-38	0.301349379196146	4.19703927793351e-12	0.277496642139928	2.04176814125073e-10	-0.227205927839288	2.3275497930411e-07	-0.220807280215634	5.1220427179741e-07
IBSP	blue	0.144016792887649	0.00114700879774496	0.201037352418658	5.06261667926048e-06	-0.112516291564247	0.0112353286028462	-0.00827950663643003	0.852468386957436	0.157891542324227	0.000358585668613963	0.264667719767046	1.42178251565418e-09	0.107522095970061	0.0154316101192701	0.0271314209905223	0.542184254382956	0.481129088256411	9.82219084803431e-31	0.139493752940516	0.00164061402120037	0.339340891555906	3.95733464674936e-15	-0.346511190335264	9.49394404746435e-16	-0.0711798474778294	0.109419572969895
IFNE	blue	0.147150229579821	0.000889715451544253	0.109131935989611	0.013949215308759	-0.0515159513683131	0.24691586825879	-0.0178747117672204	0.688039183035158	0.119565890369958	0.00703349296648253	0.272995161174103	4.0812439213046e-10	0.171945886951144	9.97874344217059e-05	0.213770306301934	1.1871064188139e-06	0.265864877185447	1.19138215467161e-09	0.141623902308664	0.00138790187697963	0.0975250088115978	0.0281095730042683	-0.205409970351304	3.10799641537047e-06	-0.113787697804303	0.0103435477936277
IFNW1	blue	-0.047335127942797	0.287421752499201	-0.016021027110418	0.718942320658688	-0.0732406245738991	0.0995011946510977	0.0224548050517	0.613964268631063	-0.00412132076567014	0.926245399752274	0.00673467346788255	0.879762910924148	-0.0570582278851198	0.199620085346145	0.100812195102483	0.0231992640695923	-0.0939770907211499	0.0343864201422905	-0.0135174115601154	0.761410116838737	-0.035437336292161	0.425909373231617	0.0333059437590839	0.454282127784935	0.0965732910840943	0.0296882549366374
IGDCC4	blue	0.043195743717245	0.33170950028355	0.259181788325878	3.16096757043356e-09	-0.000719475157454546	0.987106592465147	0.0149300113676336	0.737351337972309	0.160511336501829	0.000284726813894313	0.208050204780522	2.30307052578292e-06	0.18811332700254	2.01386023842704e-05	0.118003811537216	0.00781888844236064	0.74363499360606	2.41210265590316e-90	0.30813901441785	1.29833057216973e-12	0.399677831795729	7.21309776714626e-21	-0.59382967371487	1.23100302410844e-49	-0.289478899442302	3.03624079093584e-11
IGF2BP1	blue	-0.00797431632112138	0.85784769592752	0.100796321331527	0.0232210654001985	-0.0917965303702309	0.0388083018505207	-0.00759101317882591	0.864613133453099	0.0824138636160941	0.0637019770764146	0.149876518841193	0.000710408315075814	0.0357235566436192	0.422179380896981	0.0529438330046444	0.234042241311744	0.265870180807509	1.19044704894776e-09	0.0132712691441739	0.765626684404594	0.0315978094691447	0.477767207689545	0.00945576893972218	0.831801570441086	-0.150028501395442	0.000701472686610722
IGF2BP3	blue	0.189646504692817	1.71773644939552e-05	0.320286549281772	1.47348388872325e-13	-0.041455035436349	0.351581816668521	-0.0616542274388817	0.165704261427368	0.292734421009782	1.78069688453191e-11	0.432702310999482	1.50282760936297e-24	0.164010430869776	0.000208081833907031	0.119966802011132	0.00684366431107906	0.634856661433281	1.48514050829501e-58	0.143789159486332	0.00116814485236972	0.260210234022742	2.72506400301896e-09	-0.39156618719126	5.02644619997258e-20	-0.328353365286903	3.28600883929515e-14
IGFBP1	blue	0.0772395321257611	0.0823024955272832	0.289159653050463	3.19817832106647e-11	-0.0183269418073591	0.680575791095198	0.0273356090833432	0.539147829523233	0.198694364102705	6.54681131268325e-06	0.245518602764548	2.13658922329058e-08	0.196277247728653	8.50834715573804e-06	0.05758387041944	0.195502989894662	0.657057964341363	5.7194843636536e-64	0.137075797716509	0.00197820421356887	0.261010816274241	2.42671235102008e-09	-0.367862682820085	1.08317737695184e-17	-0.241577200371247	3.63200371251892e-08
IGFL2	blue	0.14776784577903	0.000845769839480131	0.152693196562641	0.000560783455129317	-0.105647163181445	0.0173308544008779	-0.0458070948881804	0.303283584281303	0.133363196817703	0.00262166796658275	0.287797946484259	3.98876756563023e-11	0.22172118361178	4.58289353486889e-07	0.194512739597324	1.02814451792042e-05	0.42839573361653	4.79032164482634e-24	0.140982864028667	0.00145990730899219	0.361182141455379	4.55381255439634e-17	-0.293184683395423	1.653119788923e-11	-0.00780492902691508	0.860836189184559
IGFN1	blue	0.0129314662353351	0.771459083698324	0.235442029683422	8.14584256720785e-08	0.048530812633641	0.275406068241274	-0.0877262261919794	0.0483551864301441	0.210416686521106	1.75467873140578e-06	0.28248514237034	9.3374718062626e-11	0.225063608440804	3.03891046818406e-07	0.354136469081855	1.99725826797531e-16	0.512364326315505	2.78920011989307e-35	0.36134657181144	4.3974346441249e-17	0.366071192098351	1.59728936970151e-17	-0.250528784687064	1.07408726876853e-08	-0.212614460770651	1.35922058582617e-06
IGLON5	blue	-0.0663280055259332	0.135845598485358	0.0617537232610165	0.16502110428281	0.00626393384149507	0.888110011947901	0.073691252874469	0.0974306649810749	0.0430946180703265	0.332843778008256	0.0083650172171443	0.850962385644751	0.0835638934286393	0.0600773974992812	0.0398351161181371	0.370736219186289	0.327211008930626	4.07510551889324e-14	0.162875535289769	0.000230520857580737	0.184109666834208	3.03252760910254e-05	-0.162812767871702	0.000231825688882746	-0.0535121457504577	0.229052687841748
IGSF11	blue	0.039670533000112	0.372717803279952	0.10359917313107	0.0196360304587883	-0.018458671531542	0.678407598664274	-0.10995410223341	0.0132416447250543	0.0638163891209145	0.151330400142446	0.184594968762109	2.88705704485809e-05	0.102709635566849	0.0207176977586098	0.162881237556319	0.000230402657984283	0.194551387114372	1.0239092697951e-05	0.293955792226373	1.4550585357449e-11	0.089124575110876	0.0448746481292325	0.102451866028753	0.021040666422862	-0.0919911416937587	0.0383949927009677
IGSF23	blue	0.0270599266356581	0.54324943352914	0.258785798135334	3.34625332838802e-09	-0.00718075123626127	0.871865370122121	0.0613730724003124	0.167646190910116	0.143235973366872	0.00122101326647645	0.281178371753233	1.14787575086975e-10	0.10009695819519	0.0241993507224913	0.191904674834094	1.35585768198441e-05	0.465505007879515	1.24932639496787e-28	0.178882405315424	5.10844106203045e-05	0.115261948166317	0.00938857994852327	-0.0243891279473951	0.583768995295054	-0.212108718143365	1.44183541750815e-06
IGSF5	blue	-0.0384598670054414	0.387494500989799	0.124784543490734	0.00489594471531983	-0.0465356813271378	0.295649482153237	-0.0123860109432218	0.780848171397082	0.0139238266721694	0.754463471962976	0.123440691546534	0.0053815089079947	0.075563318453493	0.089194029468484	0.0775074882366147	0.0812418329148543	0.501530248580111	1.19103755643791e-33	0.285867551788653	5.4445045461651e-11	0.356400654108159	1.24693954321169e-16	-0.322993456492161	8.95025259095195e-14	-0.0779912947976424	0.0793547925437101
IL12RB2	blue	0.18405185081624	3.05031396190507e-05	0.0113119457440471	0.799428592280731	-0.0736122330328781	0.0977912387548349	0.0522535136859204	0.240205627774326	-0.0172219248492473	0.698865945025515	0.215067110577018	1.01889668060121e-06	-0.0562962161298667	0.205700125465231	-0.0348734830640032	0.433313275424371	0.0310984508552253	0.484755858299037	0.00778255641677565	0.861231057791004	-0.0491200518214991	0.269612207949925	0.142412980971522	0.00130375479236871	-0.0576190258244274	0.19522986608623
IL17A	blue	0.143944071567098	0.00115372244438024	0.0175707732609487	0.693072372383073	-0.0471529577405372	0.289282919576848	-0.0437094395821685	0.325986142586823	0.0287714777395697	0.518038230205939	0.169838711149176	0.000121681358573914	0.0488584088883505	0.272174512364242	0.105142448664717	0.0178758078225481	0.139175645980317	0.00168178444116161	0.0893159454334722	0.0444151243468594	0.0801051918659177	0.0715223924529211	0.0246498305401759	0.579752666254975	0.00274084631431606	0.950911247238242
IL1R2	blue	0.0330966616257269	0.457124196920867	0.215877428112675	9.25669796851019e-07	0.0157653632294527	0.723242103956255	0.0560723225791913	0.207511797405348	0.13879736773859	0.00173197486398108	0.168132265955116	0.000142641588089946	0.114771322969322	0.00969730471783585	-0.0109065289013922	0.806472120794231	0.684001790859928	3.43489717209347e-71	0.195167588413216	9.58585298086901e-06	0.239789256752721	4.60642455808878e-08	-0.42025699739219	4.09522617288915e-23	-0.228763856609487	1.91405607657689e-07
IL20RB	blue	0.109566572005739	0.0135711195653263	0.327498195396923	3.86080268566361e-14	0.0366643832637197	0.410053911155883	-0.0584682662716484	0.188716606398774	0.295922180213327	1.04903090914119e-11	0.395765163283778	1.85233516221032e-20	0.16244733104212	0.000239560791334162	0.124587673035778	0.00496451476895778	0.716697817416829	4.43853098658715e-81	0.062021057202438	0.163196011557362	0.176952005997297	6.1705838515554e-05	-0.213619149489762	1.2083641894855e-06	-0.412723623907742	2.83483180116297e-22
IL22RA2	blue	0.30989903220103	9.53080038387445e-13	0.144071517353299	0.00114198038521468	-0.0334851815386504	0.451855978810224	-0.0192236731722668	0.665869026746245	0.141526328083535	0.0013986470862959	0.364562357034476	2.21123407298963e-17	0.148961445175688	0.000766475940011523	0.154000147929364	0.000501807333581399	0.377530425406656	1.27643432380968e-18	0.208311826834193	2.23520090337563e-06	0.270516315518667	5.94412371201437e-10	-0.267739687904938	9.01650685021615e-10	-0.114651541013974	0.00977403409312741
IL31RA	blue	0.147919160128398	0.000835313827572321	0.193060069020279	1.19999851795634e-05	-0.0535382887621014	0.228824993080448	-0.0847424634114815	0.0565414841963773	0.166126868838969	0.000171598297174959	0.356881857477599	1.12759361034865e-16	0.0995440509068435	0.0249977919089193	0.217489314462285	7.63975528596637e-07	0.420437140397317	3.90772712777453e-23	0.184690759206293	2.85913628976678e-05	0.247016693836182	1.74217501217894e-08	-0.316604251677375	2.87995992933828e-13	-0.182153643101655	3.69230587890128e-05
IL9	blue	-0.10170465306498	0.0220017120432457	-0.141082775715611	0.00144846334087221	-0.027864543882128	0.531321901177066	0.00838551538818424	0.850601454804721	-0.117803917575573	0.00792484978491874	-0.0226488681918563	0.610904073240298	-0.0749616499551716	0.0917779327595559	0.199174130245931	6.21259991708166e-06	-0.381787145921864	4.86538857792451e-19	-0.173017609116097	9.01302333258653e-05	-0.231936133456371	1.27970934748604e-07	0.36507463686424	1.98043616529592e-17	0.216310837187391	8.79225255519093e-07
INHBC	blue	-0.0321663314350786	0.469877943726344	0.253669977939314	6.92562871777478e-09	0.0155246402616247	0.727298589727768	-0.075553415655472	0.0892360797281597	0.210882050176868	1.66269165845478e-06	0.221817187346703	4.52953485452564e-07	-0.0137251534239223	0.757856856773863	0.189708035145145	1.7067618519019e-05	0.32798984491593	3.51929294289982e-14	0.0445930101275754	0.316292471573373	-0.0532455834422396	0.231383515906513	0.0959486740600098	0.030765168222681	-0.275315268781606	2.86055801254701e-10
INHBE	blue	0.0418458834055502	0.347055608344648	0.391430334866687	5.19020146157398e-20	0.0296994305184591	0.504626145689627	-0.0520013393189918	0.242485308918707	0.323984240428549	7.44805065082517e-14	0.23277240171483	1.14973730682351e-07	0.104857295459545	0.018190265146135	0.0690681931902506	0.120374964481538	0.536384008518709	4.11812877296087e-39	0.0341053310029514	0.443518278518896	0.0481042506398543	0.27965285066979	-0.109362417083105	0.0137475776093575	-0.500550103577141	1.66176397235027e-33
IRX1	blue	0.0398136224499496	0.370994632551579	-0.0768708839519226	0.0837799972430412	-0.0429097208698602	0.33492412878728	0.0995068870378508	0.0250522658337974	-0.103000371826057	0.0203586028684465	-0.0198735722860746	0.655289520452905	0.0542212852970818	0.222933216478993	0.080586555243907	0.0698301408863485	-0.0987712431891403	0.0261518367818243	0.195532072271086	9.21835171512709e-06	0.130158735526636	0.00332468791555604	0.082378085713883	0.0638175663431513	0.336284934947617	7.19090596544803e-15
IRX2	blue	-0.0334286262135271	0.452620717595054	-0.0425627842868633	0.338850136074698	-0.011239916692578	0.800678822304054	0.0812459288030396	0.0675654149587938	-0.0300206942563106	0.500025689640695	-0.0266194940117187	0.549834168322471	0.242358532606009	3.27177749726659e-08	0.14042792021477	0.00152499733995695	0.165606214465919	0.000179971188418516	0.392697888481384	3.84613295627348e-20	0.307102524112961	1.55607532707172e-12	-0.172067533601947	9.86441952128114e-05	0.198392082831686	6.7661176389848e-06
IRX4	blue	0.0705898775821195	0.112398108709114	0.16262023396369	0.000235871391602422	0.05372737062424	0.227182951023026	-0.00919375772751905	0.836395585006109	0.183823202897845	3.12162764224922e-05	0.180661255348543	4.28477168693915e-05	0.221146058642861	4.91542962192728e-07	0.279316095113019	1.53768796026788e-10	0.290642085029087	2.51115869483242e-11	0.113401838812875	0.010607314142356	0.226662840698752	2.49096582628187e-07	-0.169322306635383	0.000127697262691801	-0.0155215489082461	0.727350732804996
IRX6	blue	-0.0447871435865649	0.314188167972191	0.141617909126963	0.0013885596726673	0.127232629960152	0.00411182864898761	-0.0255744738267865	0.565613024950562	0.0707400715740599	0.111633854707638	0.0387550576003016	0.38385913857437	0.0832099183941102	0.0611744073879436	0.0953288178219007	0.0318667605624367	0.222070380509248	4.39166092678935e-07	0.134771464789527	0.00235795481542968	0.0688768728046269	0.121408406233367	0.0246960842142336	0.57904144382409	-0.121771339937078	0.00604483504799942
ISM2	blue	-0.0180970879776614	0.68436534939791	0.156916633239793	0.00039036797267495	-0.0784664352615626	0.0775362949683389	-0.0237323285831374	0.593944359277102	0.053894947123843	0.225734684011805	0.0694180943289574	0.118502703803038	0.0409764617329438	0.357174455141067	0.142525873420674	0.00129210742021516	0.32187457064912	1.10050690296719e-13	0.290562210610417	2.54418560167909e-11	0.207500208967989	2.45223970648078e-06	-0.0643738032192313	0.147782992222273	-0.101447469630605	0.0223411897263332
ISX	blue	0.0164940674528237	0.711010108713565	0.12474024564812	0.00491129876090228	0.0562951780333032	0.205708498871348	-0.00882653660051824	0.84284365412053	0.12748157118761	0.00403882664428405	0.163027895563908	0.000227382068559359	0.159917179347944	0.000300109994385445	0.282335854392599	9.56085212412791e-11	0.312889040259977	5.61030576504393e-13	0.339500322604413	3.83523260915302e-15	0.257462485739557	4.04511682861294e-09	-0.165472543716274	0.000182181777432331	-0.0572377294788133	0.198207097972252
ISY1-RAB43	blue	0.0426656662497743	0.337682842772789	-0.039963672490249	0.369192942962744	-0.0355339936093848	0.424647606565454	0.00299141783465965	0.946429940866975	-0.0666876965293434	0.133731644621351	-0.0357248378319065	0.422162727621421	-0.154218929741346	0.000492517279804945	-0.10416959570571	0.0189685768623632	-0.132806769638354	0.00273307512478195	-0.0214137174261877	0.630494861688976	0.0539569827657022	0.225200215922467	0.0560422963501593	0.207755634568868	0.18980501260754	1.68960004387221e-05
ITIH1	blue	0.145383388433316	0.00102735391809369	0.217797150847594	7.36349055416528e-07	-0.00198900000615926	0.96436625063772	0.00229500757719517	0.958888516760406	0.138552683538269	0.00176516741801657	0.318900460698739	1.89831821329691e-13	0.0807350535333473	0.0693147526357579	0.196554771104873	8.2574894704888e-06	0.401222034150088	4.95407894115515e-21	0.122898387095029	0.00558943545226827	0.108339157280254	0.0146627954887486	-0.0107461543623715	0.809262755364279	-0.15127068830262	0.000632249389183151
ITPKA	blue	0.042877351608267	0.33528918532018	0.355327496961607	1.55962157240014e-16	0.0473771610825975	0.28699346153963	-0.00359713826148929	0.935604282798342	0.310387366710652	8.74419016690762e-13	0.249014240806404	1.32438195610931e-08	0.277427813517154	2.06370177169808e-10	0.138581975764906	0.00176116329490565	0.700746891517105	4.36435198944541e-76	0.119328288601568	0.0071482077345449	0.295179580858484	1.18734479186038e-11	-0.476857227573762	3.78800046178551e-30	-0.346161555795836	1.01870610994567e-15
IVL	blue	0.0584315445007655	0.188994897893286	0.150816414144725	0.000656794614026373	0.124112956016469	0.0051334337144746	-0.038002892119692	0.393163393837916	0.130225431020209	0.00330846102765511	0.238922159279991	5.16568521048355e-08	0.234681945739229	8.98939466463551e-08	0.17243017533982	9.53087986151345e-05	0.453003914140083	5.05939834209115e-27	0.174607378019861	7.74126400407819e-05	0.164532145506003	0.000198468069861348	-0.182779492316982	3.46769018422266e-05	-0.207210591174825	2.53446248293663e-06
KCNE5	blue	0.0908454778622793	0.0408827246435004	0.234275467603485	9.47449736677719e-08	0.0433524645780482	0.329956565781756	-0.0370031524439578	0.405738867791499	0.141345957823635	0.00141871167895932	0.219879264918949	5.73167353601789e-07	0.186707142884403	2.32753283797524e-05	0.244284164866384	2.52533056797046e-08	0.253742138453852	6.85568629202864e-09	0.121957027652262	0.00596758433673059	0.116596881480843	0.00859236898688052	-0.168991475835687	0.000131697009418868	-0.144442763712997	0.00110840086460403
KCNG1	blue	0.0979643412570316	0.0274055039412209	0.324481269746449	6.79053492696772e-14	0.0473355728308177	0.287417217122808	0.00684961030387478	0.877726849589516	0.24416287883041	2.56702406100632e-08	0.231221740781373	1.40186478995155e-07	0.317891249936777	2.28097128455736e-13	0.157422153651996	0.000373574044372751	0.647074566424775	1.77006349606797e-61	0.293770799452674	1.50034849150993e-11	0.500191249595705	1.87676475812352e-33	-0.502576083782788	8.33815625545676e-34	-0.189086088478152	1.820826113978e-05
KCNH2	blue	0.0220247023937578	0.62077047019773	0.174098979296534	8.12830830142274e-05	-0.000441897857460516	0.992080722894182	-0.0699123416857706	0.115896957741221	0.127675899300057	0.0039826574048967	0.17974496904485	4.6919424503077e-05	0.191473770629991	1.41877071119305e-05	0.141932761565841	0.00135438762351955	0.524042574836422	4.18016355519472e-37	0.362534439595504	3.41433710219613e-17	0.365124242033942	1.95938847885524e-17	-0.283304124291188	8.19963804350564e-11	-0.164809800576981	0.000193522878060188
KCNJ13	blue	0.060079485030129	0.176800970560291	0.136756740900349	0.00202721276336181	-0.0141299824901738	0.750947273236286	-0.126514706394081	0.00432909422645955	0.0507054042809885	0.254439867799344	0.168812953212035	0.000133903947754243	0.00555205937773939	0.900756127074347	0.174335123191278	7.94631725253113e-05	0.137954519674399	0.00184878070935613	0.321084422994196	1.27278294443547e-13	0.0733033454955761	0.0992109276251895	0.0297270373167783	0.504229947959874	-0.105024253592704	0.0180055684908771
KCNJ4	blue	0.0329648037520874	0.458919938965814	0.108112988158502	0.0148721655747977	-0.0299618544748994	0.500866604825331	-0.0642827294979978	0.148358218988364	0.0868675021279635	0.0506025829449454	0.196023257384218	8.74428331498009e-06	0.0892043184694711	0.044682682585586	0.146517881544497	0.000936887912347454	0.358370688440605	8.25080387676998e-17	0.124370108360237	0.00504129885362618	0.0389246299483125	0.3817802478737	0.110149734994437	0.0130780132587706	-0.196056712553702	8.71285352096709e-06
KCNK17	blue	0.167763075071878	0.000147601871074528	0.162188063337996	0.000245194327041943	-0.185076266553714	2.74933603009912e-05	-0.00770886783801297	0.862531879021121	0.122919425493852	0.00558123620136473	0.28940203256858	3.07448422199619e-11	0.22477209936957	3.15057115060699e-07	0.132796272358332	0.00273521771331623	0.482194657839883	6.99352123601476e-31	0.160244143431471	0.000291551180528963	0.41391675494386	2.09344627184294e-22	-0.248934271213792	1.33906066408641e-08	-0.0260591897348922	0.558267330412633
KCNK2	blue	-0.0349873600016518	0.431812015581733	-0.00964581338200514	0.828472968137538	-0.19566665404499	9.08607982297184e-06	-0.0371303989359851	0.404125088954508	0.0443178445010146	0.319290884858883	0.0423869121329804	0.340851543541651	0.0438404388312436	0.324536914481992	0.00275418289796269	0.95067269097698	0.123578993975198	0.00532960872613686	0.0254611497164496	0.567337063511404	0.228769424698775	1.91271373051345e-07	-0.117329641049608	0.00818140516822924	0.229661825824024	1.70890594395774e-07
KCNMB2	blue	0.0445814929546968	0.3164176007467	-0.0602162639697836	0.17581577417171	0.0818307169403498	0.0656076105689839	0.00129706635190371	0.976758096307964	-0.0859210937172456	0.0531798607581868	-0.0357608740994144	0.421694474511456	0.0207494787155675	0.641139666815623	0.0468851206188614	0.29203398296059	-0.134911214414375	0.00233315228019205	0.119141767869915	0.00723943062750652	-0.00326864091683962	0.941473963062479	0.102055956809278	0.0215452322956926	0.242510823310849	3.20570751832242e-08
KCNN1	blue	-0.113670618274932	0.010422959461398	-0.0930037199953858	0.0363042289091021	0.0757099795912443	0.088573123294432	0.032861679297445	0.460327109570517	-0.130277521420568	0.00329583759045458	-0.108999070209951	0.0140666326375103	-0.00665839198028028	0.88111464638196	0.0770533505740479	0.0830460364993846	-0.280975993977582	1.18505732656327e-10	-0.136414933971486	0.00208094625118916	-0.162611662018627	0.000236053040163345	0.213280201348919	1.25736718796302e-06	0.178408461250386	5.35192195823008e-05
KCNS1	blue	0.187332477951286	2.18271027724051e-05	0.112442630422008	0.0112890217143852	0.0289661052543317	0.515210044703745	-0.0454314142380496	0.307270551942599	0.0880175729484024	0.0476119411532368	0.24145484762637	3.69177901540601e-08	0.141538305482627	0.00139732398841062	0.028498914536372	0.522012332840631	0.619716926880468	4.13920592181517e-55	0.41775710500055	7.82467772633988e-23	0.387435252059889	1.32358327690235e-19	-0.485259802053241	2.61499776426735e-31	-0.252423948720388	8.248305110558e-09
KDM5D	blue	0.0744319572535672	0.0941020569028554	0.081553770866366	0.0665289032176892	-0.0416175897983135	0.349694849259275	0.108513177931538	0.0145034682874498	0.0429430174107412	0.334548881019759	0.153825779028039	0.000509327863302894	0.0384659802449076	0.387419003007754	0.0398483247699896	0.370577469928286	0.201235209852218	4.95320244280201e-06	0.0633354032114367	0.154443080277591	0.0394968102159715	0.374816511703777	-0.125629360149636	0.00461129003588264	-0.0845266721401728	0.0571756604434861
KIF4B	blue	0.00687865646324684	0.877212435261093	0.105296847468733	0.0177075317902578	-0.198832112859963	6.44913838526334e-06	-0.0580643667713382	0.191794113949298	0.118977854400883	0.00732045526478212	0.10331508658376	0.0199760047404496	-0.0142049518970875	0.749669866384239	0.0571541184149024	0.198864351327324	0.15778415944407	0.000361964274711641	-0.100216399376699	0.0240297932887924	0.0487481024919435	0.273259721733948	-0.0935128702356215	0.0352900198956477	0.0662619737271024	0.136236456453248
KLB	blue	-0.0845557282133269	0.0570899271270299	0.161613894468806	0.000258114201513333	-0.00552663377480912	0.901208285320257	-0.0298212732151854	0.502878759004792	0.0838448530043029	0.0592182929442701	0.0291230287684625	0.512935581400712	0.0246864073522895	0.579190206883032	0.0697850941921968	0.116563494400224	0.165826354322163	0.000176385332406776	-0.033783162063358	0.447838749071974	-0.12975890418108	0.0034234906090405	0.0476819038806026	0.283901175859678	-0.281830357129746	1.03565894153672e-10
KLC3	blue	0.032723593295721	0.462215106113091	0.120812951991569	0.00645801011956793	-0.0388738568412131	0.382401982840921	-0.00256955141773955	0.953975643071654	0.0293865944047095	0.509127207858896	0.110519140059652	0.0127738908167923	0.303284865129204	3.01323832888478e-12	0.281525373194565	1.08675260286277e-10	0.472759705511504	1.3582667802155e-29	0.527877402133715	1.01516941263463e-37	0.316193214132741	3.1018868082232e-13	-0.30338632594878	2.9611472345131e-12	-0.161869912102279	0.000252276630018981
KLK13	blue	0.0347733647082692	0.434635636327446	0.168308611471185	0.000140327926200194	-0.0379038113054726	0.394399093349202	0.00964125314148032	0.828552804427581	0.131501771604119	0.00301147079151585	0.204628696825771	3.39373366970424e-06	0.335680237779127	8.08664404080008e-15	0.208380997083896	2.21757946419806e-06	0.611742444075532	2.27519523077601e-53	0.365162605268848	1.94326183454446e-17	0.336144539956287	7.38977020840838e-15	-0.381901007578163	4.74054545395063e-19	-0.191671507049292	1.38956364726631e-05
KLK4	blue	-0.0323766693700649	0.466977419618862	0.104216325484572	0.0189147851973813	-0.0557052162654078	0.210507225676103	-0.0707627540106549	0.111518792498182	0.0482546548593124	0.278150413379114	0.094883967327523	0.0326779656208786	0.340188276706122	3.34941570776162e-15	0.273370610847567	3.85402980895788e-10	0.346024595978247	1.04719136315022e-15	0.372952234883698	3.54551891727933e-18	0.206076890287573	2.88242325207482e-06	-0.230809222158255	1.47744504792656e-07	-0.177706504898736	5.7327651131235e-05
KLRG2	blue	0.0283074272167976	0.524813627366292	0.101226492721132	0.0226364930525916	-0.0187264982838859	0.674007521819499	-0.0273744505079898	0.538571192607298	0.0922366459473101	0.037878925708561	0.144616300390764	0.00109301864555296	0.119237454632501	0.00719250318184917	0.237041323186952	6.61324766961189e-08	0.325822053544444	5.28758641802372e-14	0.354515080066973	1.84645068917789e-16	0.161401479239155	0.000263053177028713	-0.108289949629983	0.0147081263731422	-0.200743595798782	5.22932846700111e-06
KNDC1	blue	0.0803634640329905	0.0706103076793229	0.113884513358833	0.0102782865826329	0.0304018612481542	0.494596340680199	-0.0555741992939227	0.211583783774459	0.0496777973482039	0.264205350957426	0.205488766354123	3.08049090207356e-06	0.0301376217450252	0.498356827074686	0.0340944305276434	0.443664071018749	0.482641837631251	6.0622788332098e-31	0.178455215134597	5.32742411061016e-05	0.104280032863739	0.0188416645358579	-0.0992105062593262	0.0254903725969389	-0.20708948812358	2.56962036241392e-06
KRT1	blue	0.147742447036993	0.000847536741665365	0.00204869242680501	0.963297577881715	0.0504257521445024	0.257072294736073	0.0316372210078363	0.47721798204802	-0.0243756762071484	0.583976580046593	0.070767415760436	0.111495156194516	0.105580705450926	0.0174017699115318	0.0444669311757443	0.317664028855645	-0.0900511454089893	0.0426863946810719	0.0791227672926734	0.0750801424259385	0.11655413216995	0.00861690305187093	0.0197529364198272	0.657248188028239	0.211208402330714	1.60095882317564e-06
KRT15	blue	0.045617799390527	0.305288206428675	0.179127789077044	4.98652933598527e-05	0.0764644670686588	0.0854336092915904	0.0291192140884017	0.51299080979087	0.143065854507448	0.0012377093288129	0.227352885958709	2.2851364943641e-07	0.593023173873534	1.79005164301781e-49	0.27640547172495	2.41781312756591e-10	0.578163167616474	1.47462114030502e-46	0.377751443792883	1.21450845470796e-18	0.346568646293915	9.3845636714539e-16	-0.472543003993656	1.45246704311737e-29	-0.152181002388171	0.00058560381937419
KRT20	blue	-0.00125396473930888	0.97753021942072	0.105016759292925	0.0180138237834335	0.0181240629539557	0.683920205019238	-0.0568138750895378	0.201555334335352	0.0442245114255989	0.320312111193811	0.225665785911038	2.82018903347729e-07	0.0330715588958215	0.457465761654211	0.205211944791694	3.17816241758757e-06	0.231046896870188	1.43343239818442e-07	0.115620873331614	0.00916829569097574	0.0785925392172926	0.0770593850402959	-0.00607475175769529	0.891468108411141	-0.144988488775058	0.00106068959582386
KRT31	blue	0.0069354459003762	0.876206830488805	0.0868702506453589	0.0505952528560523	-0.0679810814545915	0.126339432467755	0.060494498216348	0.173824305571744	0.0698499592824316	0.116223349608295	0.115234171624272	0.00940582198205827	0.187144986979759	2.22520864841459e-05	0.1372178300709	0.00195673820452817	0.238305539006564	5.60273748911562e-08	0.142548456893023	0.0012897889563742	0.1667178190409	0.000162538015743948	-0.0440783652016288	0.321915477420574	-0.0359011648449736	0.41987443961204
KRT32	blue	0.0669605994618982	0.132144755171006	0.048553887496196	0.275177596428584	-0.10613122679175	0.0168219019214374	0.0199820511682024	0.653530252260934	0.0284699937645463	0.522434926872166	0.15465658987243	0.000474411051494948	0.195285426456178	9.46553945639103e-06	0.142214698861131	0.00132444613479064	0.256945171207157	4.35519150903884e-09	0.114169432240787	0.0100883441096175	0.166048638497951	0.000172832596883819	-0.148183001340642	0.00081736755812585	0.0528145253697374	0.235188153225186
KRT33B	blue	0.0690636524334231	0.120399412166007	0.0479874106483898	0.280823792960312	-0.155597095946514	0.000437576544215772	-0.0297301737456998	0.504184945992049	0.00882644815343898	0.842845208455166	0.138904614588722	0.00171760751632994	-0.0519566412013265	0.242890961884663	0.112703252093748	0.0111000632123738	0.246294564681044	1.92258771960323e-08	0.0875404351419232	0.0488342070044876	0.0256711193260438	0.564144709052718	0.0062771711206708	0.887875116454333	-0.105954882603257	0.0170057779686375
KRT34	blue	0.0100815869869045	0.820852130220003	0.115872014488406	0.0090169092064899	-0.0532348084051397	0.231478085050444	-0.00422965940085397	0.924312320395743	0.0876245587189378	0.0486168234113724	0.169215194893787	0.000128979576410409	0.14426305184206	0.00112454060250856	0.223414296987522	3.72482584962433e-07	0.352768004917205	2.65028235025696e-16	0.102217791549048	0.0213377269748093	0.179834287305824	4.65069808748586e-05	-0.249160803340279	1.29788344604667e-08	-0.0934821063917379	0.0353506086438835
KRT35	blue	0.065192704480587	0.142686855251963	0.105208088420879	0.0178040984811874	0.0262887077305783	0.554805274209261	-0.0355372086042091	0.424605675416424	0.116456930188339	0.00867292031866088	0.0890552173595102	0.0450421759084131	0.183685249842552	3.16541520892152e-05	0.293778040001722	1.49855025693753e-11	0.322491095981565	9.82157136021263e-14	0.336540522787415	6.8422687903026e-15	0.183625280738818	3.1846308416402e-05	-0.184062886226398	3.04691144565395e-05	-0.117142925648915	0.00828442327147736
KRT37	blue	-0.000185846096727368	0.996669396454112	-0.0150222713308363	0.735788608899533	-0.00984700984628052	0.82495238432324	0.0326152643773558	0.463699256355211	-0.0134701968099069	0.762218390860542	0.0450981199428116	0.31083652411903	0.0111826193063088	0.801673714213949	0.034177182876634	0.442557951687415	0.172766785764139	9.23081000934931e-05	0.0591656534521185	0.183488602267849	-0.00375585294189487	0.932769555663107	0.0472743107598923	0.288042201761635	-0.100709971541409	0.0233399707046398
KRT38	blue	-0.00481747836907574	0.913831960977094	0.178574301950083	5.26550332757216e-05	0.0102495455027028	0.817919314503537	-0.106467594566922	0.0164759876448245	0.120762694697981	0.00648035974222941	0.176424526683738	6.4952120905239e-05	0.142276666450603	0.00131794739988715	0.285088582749624	6.16865934874897e-11	0.291071114126368	2.34079590255143e-11	0.0973997953215361	0.0283130630762447	0.103825824976048	0.0193684143349727	-0.187985223805955	2.04068349306246e-05	-0.175740686627407	6.94009746780073e-05
KRT39	blue	0.161832515932117	0.000253121548096405	0.226210558361138	2.63544056108676e-07	0.00730505626228685	0.869666856069395	0.00595945129670051	0.893515717542086	0.155577413364432	0.000438319340820113	0.335996279885386	7.60563350184981e-15	0.196419455294178	8.37890992891541e-06	0.275029704940141	2.98900161769599e-10	0.44186805344726	1.20526108355862e-25	0.22841133751383	2.00091416669245e-07	0.259542802837106	3.00075342314341e-09	-0.302802837095793	3.27321041579061e-12	-0.198567065009638	6.63832793713147e-06
KRT75	blue	0.000804646481841144	0.985580430391363	0.17611219160437	6.69496097645716e-05	0.0259390584085716	0.560083560253306	-0.027796422868022	0.532326563999329	0.169954790536165	0.000120366257207412	0.133687771144027	0.00255860940156771	0.239732610140971	4.64109906643162e-08	0.19621188968955	8.56847301418243e-06	0.388427097396414	1.05034648149664e-19	0.206190394181982	2.84562682471893e-06	0.258095571596022	3.69471386833006e-09	-0.235424351857867	8.16456352859004e-08	-0.122176246765213	0.00587752617584693
KRT78	blue	-0.0287959790803174	0.517681754614107	0.239150269948715	5.01250580959365e-08	0.021268269341836	0.632819321465268	-0.0714634747358082	0.108009965633474	0.195178945336989	9.57419435491292e-06	0.259327462743356	3.09534385351596e-09	0.275464375328347	2.79564354401907e-10	0.430264314883957	2.90273502243189e-24	0.486254974027949	1.89597143724408e-31	0.133336704617075	0.00262687690912083	0.140946780595397	0.00146406071466205	-0.308222415400528	1.27950978355904e-12	-0.215156195019276	1.00822267891515e-06
KRT79	blue	0.13019433054191	0.00331601874479328	0.169965565032591	0.000120244869448849	0.0328472057224178	0.460524799154862	0.00889561394419469	0.841629902567213	0.122861051018925	0.00560401304486956	0.302448322083709	3.4782794348748e-12	0.220501017401653	5.31599114686286e-07	0.252045792481575	8.69603385062823e-09	0.463672958941818	2.16977311059825e-28	0.141067984639487	0.00145015230818093	0.250391367305443	1.09475845841722e-08	-0.314059395098321	4.55191101337085e-13	-0.180178060726411	4.49513075750815e-05
KRT81	blue	0.149998649087325	0.000703219555598691	0.0684181082815912	0.123914664910061	0.0417439081690609	0.348232950876692	0.0747140503939115	0.0928585326538921	0.10242792513835	0.0210708836211081	0.188681023833599	1.89896866587105e-05	0.144925337898366	0.00106611212788615	0.124023229116148	0.00516593721161546	0.266108623305043	1.14913527472265e-09	0.218787507147165	6.53830333602627e-07	0.19949124334001	6.00069858291824e-06	-0.209388591058022	1.97549540285452e-06	0.0263896987299271	0.553285245527965
KRT82	blue	0.17268266389383	9.30495492884407e-05	0.19903953363902	6.3046816607667e-06	-0.0147809276216448	0.739878853777047	0.00660851906381573	0.881998599414302	0.188057079716393	2.02559625592151e-05	0.268892577429423	7.58850918952092e-10	0.0149312568528513	0.737330234313994	0.161839199684414	0.000252970343434503	0.314302127365285	4.35826002425566e-13	0.114625899524566	0.0097905293298589	0.162458123706578	0.000239328927098067	-0.0542794843169295	0.222436221824748	-0.0707119089448948	0.111776846474039
KRTAP1-1	blue	-0.0318287067457399	0.47455441248257	0.150778352494633	0.000658890758199601	0.0398618698707648	0.370414720743542	0.0593615809847137	0.182039251297697	0.0137320161235921	0.757739562255174	0.0517438149008668	0.244828967638304	0.162600917786057	0.000236280906612602	0.208442758528793	2.20195791963441e-06	0.34077935916927	2.98065896627899e-15	0.33976166903703	3.6430308552705e-15	0.181320953259763	4.01256710566436e-05	-0.258825509479229	3.32720671667728e-09	-0.224420645990392	3.29044909719937e-07
KRTAP16-1	blue	0.084742809924138	0.056540470564311	0.161733169196899	0.0002553790280734	-0.00465942784621785	0.916648488596917	-0.0670760580230855	0.131477775762208	0.176335748608494	6.55140907259944e-05	0.269154416432934	7.29625520331471e-10	0.131821091226828	0.00294106413926094	0.247337400214293	1.66741288302642e-08	0.300333742234161	4.98920397314928e-12	0.0585638065423267	0.187993977922984	0.130021192153452	0.00335838036930436	-0.101287856190615	0.0225541524747349	-0.0495659140743651	0.265283940715395
KRTAP2-3	blue	0.123380298116642	0.00540431488465318	0.226894316951459	2.42000624765693e-07	-0.0363485275764047	0.414101491718807	-0.0383684147682266	0.388624995558004	0.143449484825331	0.00120035203608575	0.245976712858967	2.00761264298127e-08	0.151980888330266	0.000595575208412147	0.0965165383710204	0.0297847499697728	0.605806416634825	4.17322797396582e-52	0.340665861002177	3.0482295494762e-15	0.370497649960198	6.09072313449459e-18	-0.447032011685801	2.81095215790802e-26	-0.297141359213636	8.55346777580996e-12
KRTAP21-3	blue	0.0735671496257553	0.097997433704695	0.160980283578183	0.000273108944263411	-0.0156086771443788	0.725881589524164	0.00178410876260231	0.968034890055943	0.126757423519939	0.00425450616814458	0.183397690174372	3.25856686496142e-05	0.174166708242311	8.0757132627257e-05	0.239189065266393	4.98689480798054e-08	0.253119322675655	7.48262324930066e-09	0.0188496098478437	0.671988657091111	0.139765536226548	0.00160617368536578	-0.151398513270626	0.000625497764214295	-0.0171087028294502	0.700750088036718
KRTAP4-1	blue	0.0453740374110972	0.307882504181466	0.114875185684061	0.00963120663874924	0.028137617150579	0.527304206949781	0.0383843272994956	0.388428147699052	0.0552537718538617	0.214233421397646	0.0798124588674931	0.0725677895192583	0.0821858047020311	0.0644417391844193	0.113910356241066	0.0102609283726854	0.161903941248189	0.00025151007786741	0.0901931623085842	0.0423590819736244	0.0459373959044266	0.301908788599557	-0.0739213902154292	0.0963865638907026	-0.160527562539616	0.000284317229547364
KRTAP5-5	blue	0.0410522086443262	0.356285570876217	0.077717580317514	0.0804179755231774	-0.0347517596805246	0.434921299527135	-0.0539315048747977	0.225419611550132	0.0497838857858918	0.263185413459704	0.169754982788023	0.000122638316222667	0.0894391065776103	0.0441214851501319	0.198154041848059	6.94373050832788e-06	0.265713496296242	1.21837587774252e-09	0.220758909934767	5.15221536235173e-07	0.107714993825979	0.0152469812073934	-0.0436489428765142	0.326656823622345	-0.164780087681715	0.000194046511777718
KRTAP9-6	blue	-0.00128298905683853	0.97701027488854	0.00584031334500661	0.895632219705229	0.0286549872910995	0.51973480607081	-0.0259506355623824	0.559908404431195	-0.0339374218271477	0.445767068323635	0.00295816551289319	0.947024542556296	-0.0284671863443569	0.522475958587129	0.00833474355331289	0.851495499829059	-0.0630699902698069	0.156181326890754	0.0399517172274956	0.369336293683297	-0.022170249124808	0.618463586974158	0.0637897150619443	0.15150176263995	0.00809906664902765	0.855648026537953
KRTCAP3	blue	0.0335319364368172	0.45122431137593	0.06537572211235	0.141566517815569	0.0289091169022505	0.516037329519555	0.0178624016321727	0.688242771910043	0.136198068374732	0.00211571053880082	0.168535871705602	0.000137398214134532	0.181743597173769	3.8468642276071e-05	0.198152220216137	6.94510669772725e-06	0.332952423090042	1.36890034376343e-14	0.230303261860936	1.57552011415971e-07	0.10619885617424	0.0167518470041225	-0.138678231220915	0.00174806414061928	-0.123647793175847	0.00530395897341601
KSR2	blue	0.124740810221121	0.00491110280174679	0.0852066770669055	0.0551970060412464	-0.0583831672406596	0.189361979431081	-0.00418677190131811	0.925077506669404	0.0653050399182966	0.141998395571631	0.312357559918341	6.16715939649431e-13	0.0730662273502104	0.100311841354734	0.193987186111483	1.08741963304969e-05	0.261286187719221	2.33161951649171e-09	0.303535314796213	2.88624688947743e-12	0.134141838032759	0.00247271243039318	-0.0924261876171519	0.0374845308754424	-0.0130768418403768	0.768962249429471
KY	blue	0.048369510886897	0.277006774205055	0.0370123124643314	0.405622569577451	0.0193635809211124	0.663585813744109	-0.15970928988348	0.000305673238039366	-0.00843140641318943	0.849793521025386	0.0898928022835968	0.0430538465815555	0.00484570164285434	0.913329122703489	0.137092297086296	0.00197569957046687	0.105032538551019	0.0179964460993475	0.238634653620252	5.36520182581983e-08	0.0983394365413065	0.0268164374526917	-0.0402819184612119	0.365389673719944	-0.0945156353430599	0.0333629170998125
LAMB3	blue	0.176083021416714	6.71390932893409e-05	0.251602353064974	9.25110141651503e-09	0.0226347392040934	0.611126646545956	-0.00275408385515891	0.950674462574963	0.0823991189085591	0.0637495925574589	0.253694551754896	6.90173292264732e-09	0.0854530522749596	0.054494303017315	-0.0738260297600183	0.0968181128920876	0.73028224386412	1.3032589947409e-85	0.423442242842238	1.78062692011894e-23	0.385667308558425	1.994805978662e-19	-0.47367106973709	1.02396321755952e-29	-0.292194779111362	1.9462995081873e-11
LBP	blue	0.0327114195506404	0.462381759437143	0.320618552290465	1.3864604461152e-13	0.0463372195475178	0.297716130384373	0.0136886803295292	0.75848033353021	0.181770302667815	3.83661455986144e-05	0.251808313447669	8.98915149102991e-09	0.084124118625563	0.0583744670697393	-0.0100948050063989	0.820621232016363	0.683848094993636	3.7959897467179e-71	0.113898562276126	0.0102688469418775	0.14802498662976	0.000828072266434884	-0.241305475248314	3.76604502506899e-08	-0.417352131376922	8.6855352561247e-23
LCE1B	blue	0.0124988474985242	0.77890321628237	0.105887840674108	0.0170761433070883	0.0057810916043062	0.896684578716991	0.0547786706115975	0.218205848319716	-0.00982631374770171	0.825314368940156	0.0827369839048661	0.0626658488051142	0.0641161006511528	0.149415067539123	0.0952025324527422	0.0320952790457915	0.21952854952007	5.97975076265499e-07	0.10400245228023	0.0191620724322795	0.0359697513139945	0.418986324074528	-0.0217954041207137	0.624412345284701	-0.12772687649974	0.00396804034752559
LCE1C	blue	0.0304376052623941	0.494088818816328	0.138490125361669	0.00177374680971634	-0.0986583370289185	0.0263242273254289	-0.116233105515458	0.00880314563055905	0.0621807326163972	0.162113167474793	0.160616932222261	0.000282071169871703	0.126305635443304	0.00439428807379161	0.103399964386952	0.0198738964855802	0.374540110590577	2.49225870347979e-18	0.175029239471394	7.43335801027602e-05	0.0857923917457945	0.0535386461388252	-0.000862935963721108	0.984535986814602	-0.216413970866288	8.68507495819876e-07
LCE3A	blue	0.114785536925348	0.00968823523109263	0.171036843959529	0.000108733909795075	-0.00436900754482802	0.921826596983251	0.0316728224279116	0.476722149225908	0.104189223050262	0.0189459671760809	0.206833319115101	2.64553385810262e-06	0.0600326208962724	0.177139466895445	0.128447719805559	0.00376648283641446	0.219395500972818	6.07653574240985e-07	0.0344055911057816	0.439513079513263	0.0679539336427032	0.126491264145385	-0.0947715619805254	0.0328857105160422	-0.133235010538584	0.00264695989569251
LCE5A	blue	-0.0791829789474485	0.0748580241295792	0.116004832943362	0.00893775009221814	0.0267720181902734	0.547549406895269	-0.0453974729243717	0.307632455767327	0.0665287564330238	0.134662607409205	0.120920188697608	0.00641055251677087	0.105635312070052	0.0173434819047551	0.185358259045691	2.67156328547918e-05	0.221372679602767	4.78171776578008e-07	0.0803406534398045	0.0706904781460899	0.0558458506997659	0.209356044850819	-0.159130491243062	0.000321673597507382	-0.11565423151111	0.00914805815755797
LDLRAD1	blue	-0.0137851088084563	0.756832311432768	0.118689752512402	0.00746483578539242	-0.0267243393904714	0.548263116217029	-0.0542285022438133	0.222871543852204	0.0985109993332362	0.0265506613504278	0.13586645515723	0.00216989704116055	0.19414609820682	1.06916184711774e-05	0.227230868863528	2.32029857443725e-07	0.256265366741165	4.79790784766516e-09	0.128500758921759	0.00375202529118396	0.0879685258806944	0.0477363890443912	-0.11162569854968	0.0118999044750701	-0.120173728649222	0.00674749312013762
LEMD1	blue	0.0977668421043776	0.0277201145760605	0.108584656589471	0.0144384671923254	-0.0463439759227693	0.297645616143036	0.026132142542101	0.557165773614071	0.0293184888857621	0.51010987684778	0.148963229977437	0.000766362703662663	0.0531694388368402	0.232052400115788	0.0767867286108103	0.0841202669298034	0.317607108286684	2.40170299770018e-13	0.172807833329198	9.19483303519522e-05	0.0916925855536607	0.0390305962915211	-0.234792684736167	8.86144772175131e-08	-0.0689044447259524	0.121259047684013
LGALS12	blue	0.000357009797915884	0.993601970352675	0.118143761793682	0.00774545754753257	-0.012974398885516	0.770721466073355	-0.019267807257517	0.665148449452065	0.102199280129866	0.0213613741813819	0.19384531097287	1.10397043605465e-05	0.103291647368569	0.0200042825137571	0.0412314619277615	0.354187591013729	0.434973324204662	8.10022344474757e-25	0.0293095169893558	0.51023940267704	0.164643012797181	0.000196479431680612	-0.13029708438183	0.00329110806872372	-0.0741915715838134	0.0951722000451316
LGI3	blue	-0.0424644448431817	0.339968300535928	0.132149047630101	0.00287031517361069	0.0568037751945509	0.201635617006828	0.0721396060783909	0.104707438572964	0.0768410566072202	0.0839004723632522	0.0517916532550615	0.244392409577493	0.157784249933921	0.000361961415161335	0.218229362939011	6.99175074804248e-07	0.330092574304106	2.36377816838772e-14	0.316699213264418	2.8309429667521e-13	0.185304038393522	2.68635332459011e-05	-0.122390616247035	0.00579064338391618	-0.176314228963908	6.56510003805273e-05
LGI4	blue	0.0943648658029494	0.033646800970751	0.0428048216899159	0.336108096083864	-0.0968892823809695	0.0291558706220672	0.0793954360013683	0.0740785504251294	0.0706183261943013	0.11225303459495	0.149007189287739	0.000763578598061833	0.0372397655741479	0.402741133019527	0.0170447996374972	0.701814321509394	0.0940160979739635	0.0343113987845353	-0.0943208959634472	0.0337299787107546	0.0622088389867174	0.161923124069102	0.0386582230404618	0.385049385265168	0.15101448752397	0.000645985703317564
LHCGR	blue	-0.0367279313931892	0.409242406428967	0.0406732356912198	0.36074671708312	-0.00162247878435494	0.970929403327581	-0.0551892120768709	0.214770146094213	0.00767740754990695	0.863087359540135	0.0602744754744947	0.175397726731241	0.0732313437497146	0.099544202821067	0.151459004012091	0.000622326054083792	0.187925842501764	2.05323194352123e-05	0.239231133498022	4.95926608707644e-08	0.239225539242673	4.96293162273383e-08	-0.0206720359705226	0.642385588931868	-0.0316421173844342	0.477149771896602
LHFPL3	blue	-0.0301340917584646	0.498407165986769	-0.263745263012399	1.62830835605841e-09	-0.0223002337862145	0.616406522664598	0.0908324178198991	0.0409118507294409	-0.209487849371446	1.95306718562921e-06	-0.149175846814121	0.000752983539355129	-0.110297481044625	0.0129556196220862	0.0801089752631316	0.0715089622971015	-0.490273293782325	5.12047019809917e-32	-0.0730336400170446	0.10046389679887	-0.207314286850676	2.50472449834212e-06	0.444656432273942	5.50860793210814e-26	0.389998597624163	7.26987722924312e-20
LHFPL5	blue	0.0789380949697368	0.0757647394401695	0.248848282842444	1.35501994860739e-08	-0.124333684191012	0.00505425796870216	-0.043704753983241	0.326038056354805	0.157193352076193	0.00038108988387049	0.368759254571238	8.91009419582915e-18	0.191050860760837	1.48320879005566e-05	0.301844937342023	3.85654685774011e-12	0.540856701526514	7.35954763700249e-40	0.14354636561434	0.00119108363063711	0.140848194502954	0.00147546394431126	-0.227805926504727	2.15901924405461e-07	-0.256399407545079	4.70729394209534e-09
LHX3	blue	-0.0164486108570208	0.711771013504116	0.0621210737061946	0.162517111968279	-0.0575898362575987	0.195456621383735	-0.0222728872324306	0.616839045253505	0.105366237975622	0.0176323564414178	0.0787444403090403	0.0764880811441847	0.175402503078824	7.17058632103714e-05	0.23117884342211	1.40954714813191e-07	0.25709322895848	4.26416580360831e-09	0.0699532171529983	0.115683482447593	0.0850769967517374	0.0555698906474354	-0.126833195164167	0.00423146035259222	-0.11377358018157	0.0103530948209749
LIX1	blue	-0.0241620414653187	0.587277935473284	-0.044341563468199	0.319031696967188	-0.0471156640971972	0.289664931126256	0.0974796196625655	0.0281831912702757	-0.0523915701598549	0.238963981969412	-0.148402864359561	0.000802685812837851	-0.0286875250136997	0.519260636692846	-0.0609114238121893	0.170871673105197	-0.103249158148238	0.0200556316033568	0.177417490923735	5.89688825666011e-05	0.0792881172468733	0.0744714564291806	0.0156539970088238	0.725117809723425	0.131527845585847	0.00300566479067574
LMO1	blue	-0.0238068908452933	0.592785152770084	0.132294475905859	0.00283944104241604	-0.0423755672027371	0.340980906356482	0.0345751455581156	0.437260552796205	0.131612524972842	0.00298687903720169	0.0859434078310517	0.0531178593656281	0.268641844540983	7.87902037279258e-10	0.179497838747503	4.80786888643567e-05	0.527222023097519	1.29461596860044e-37	0.265577877479528	1.24306311127825e-09	0.386639102196534	1.5926128875914e-19	-0.388124414119313	1.12723310567414e-19	-0.0241611231589381	0.587292144885203
LONRF2	blue	-0.0272688376060108	0.540139834262077	0.0651888388475475	0.142710591579848	0.00583821327751756	0.895669534382951	-0.00924504752223799	0.835495844128369	-0.0205477038524642	0.644387980210498	0.00664642988635632	0.881326650425837	0.18169260543877	3.86650706578941e-05	0.117174973952656	0.00826665913741287	0.263763996937981	1.62383779764925e-09	0.376694365438367	1.54010039939148e-18	0.298118208122077	7.25792737104445e-12	-0.182342306701898	3.62318466094245e-05	0.0668373202868155	0.132859794470911
LOX	blue	0.00928959146286042	0.834714615105721	0.10164735505055	0.0220769545862499	-0.133518942459686	0.00259123488955452	0.0032938467058017	0.941023462789153	0.163176751517616	0.000224354134762491	0.105464457264201	0.0175264257930372	0.0428427527789281	0.335679669048081	-0.096420837444238	0.0299480765214361	0.31585412719262	3.29749889164572e-13	-0.216670374614691	8.42402579058415e-07	0.0989715145341801	0.0258484456352238	-0.156286757551785	0.000412277368716423	0.0127525359516368	0.774535462303322
LRAT	blue	-0.118141149500335	0.00774682253666156	-0.000491060131085993	0.99119971677801	-0.0366434895488771	0.410320930467308	-0.0384465308108168	0.38765923287935	0.0144845793312428	0.744911344318046	0.108921154046969	0.0141358932018264	0.147927360980082	0.00083475056803123	0.143742132619138	0.00117255583871671	0.313890284426277	4.69177994530712e-13	0.101119944707032	0.0227800833746897	0.0992776921941999	0.0253904840082431	-0.0405234914955887	0.362519046632931	0.0119438489053656	0.788482759918756
LRG1	blue	0.0549326684272252	0.216912498746571	0.188403887921388	1.9542555957493e-05	-0.0705754159789045	0.11247191235134	0.0132137217392915	0.766613510625443	0.159225910540445	0.00031898310835645	0.193993167908094	1.08672702718494e-05	0.0961974210816129	0.0303323568979857	-0.0630974601358568	0.156000737257787	0.554374788974423	3.44392801163869e-42	0.118117351665601	0.00775926740560449	0.108592733458527	0.0144311383996147	-0.115748833058803	0.00909088195199194	-0.202532745377635	4.28968755792197e-06
LRIT2	blue	0.0965190517932373	0.0297804707860743	0.108069999909282	0.0149122565115777	0.0611144162772082	0.169447726586209	0.0396142655030615	0.373396762949183	0.060877759161712	0.171108684384148	0.290470549756648	2.58260856699575e-11	0.0595194700487168	0.180877459656647	0.194956259919272	9.80527807052577e-06	0.245825352845528	2.04936967642906e-08	0.0578858842615111	0.193165722724845	-0.0478155326661257	0.282552337574433	-0.0204552465019666	0.645878693236852	-0.212912255597184	1.31271865980633e-06
LRRC26	blue	0.072359164911228	0.103652378605352	0.0372375516338753	0.402769120719586	0.139248837591501	0.00167222868883218	0.117014797805571	0.00835578426346122	0.00795487043066843	0.858190676642159	-0.0703176713662351	0.113793691376774	0.208300449645663	2.23811210301712e-06	0.0228710788037255	0.6074083247153	-0.0968119120103933	0.0292854616790634	-0.010742521824617	0.809325992346079	0.0121337321417487	0.785201613067302	0.0364591425321008	0.412681325321924	0.0684520556426426	0.123727839977427
LRRC31	blue	-0.0761276934717337	0.08682370246595	0.106886486269184	0.0160539284932827	-0.0554529244925525	0.212583822278728	-0.0316158038182709	0.477516401883425	0.0224140405209229	0.614607942700727	0.0313326377207695	0.481471495460878	-0.00981840276586918	0.82545274556621	0.03455599632857	0.437514617455682	0.220324515808857	5.4309517510044e-07	0.0661173338978568	0.137095637956694	-0.0748971612853858	0.092058405963347	0.0940680586789533	0.0342116811147057	-0.114591452566437	0.00981272807981689
LRRC3C	blue	-0.130537706928597	0.00323343745860317	-0.0985718657884281	0.0264569169755228	0.0601420034931247	0.176350152563331	0.0204657643060192	0.645709040403326	-0.0454380535001033	0.307199792797224	-0.100527433366848	0.0235930647842893	0.0187923574978094	0.672927226643201	0.25567956096732	5.21417666112741e-09	-0.207893898270325	2.34455611242053e-06	-0.0260359175869398	0.558618952047318	-0.0923972920607878	0.0375444301766233	0.187485232356796	2.14865620768223e-05	0.192226390329106	1.31062611111388e-05
LRRC52	blue	-0.0899944919531688	0.0428175600856747	0.00115845006576667	0.979241344869764	-0.0105559552282182	0.812575494525955	-0.0352953769155121	0.427766462691786	-0.0515497760158229	0.246605300625931	-0.123042172961347	0.00553361345327151	-0.0428519070667149	0.335576325012732	0.0593984526073788	0.181767446977416	-0.0425274187480244	0.339251987176539	0.169071481637719	0.000130719088627752	0.0112740258824719	0.800086715111425	0.0653334497821914	0.141824686356939	0.0263875689989531	0.553317279370887
LRRN4CL	blue	-0.0328131899795504	0.46098959480653	0.161531764216266	0.000260013483950636	0.0258271918370298	0.561777401345706	-0.0645979317299528	0.146374621829091	0.174306574650527	7.96811313223741e-05	0.086977913242584	0.0503088218769298	0.035057389767399	0.430890294860159	0.0604122235429748	0.174411431010806	0.394881973615975	2.28783373408161e-20	0.137378128583861	0.00193276778553793	0.168956316219705	0.000132128940081118	-0.129535520985261	0.00347984423701318	-0.20961043686946	1.92570405070753e-06
LUZP4	blue	0.0135131342487488	0.761483329882512	0.193018001437474	1.20536110759535e-05	-0.0423283307931901	0.341519865788547	-0.119534362827586	0.00704861909837782	0.142969157991333	0.00124729290814181	0.178769873606941	5.16528619805976e-05	0.152807670150728	0.000555371430733032	0.233342526739407	1.06853238525814e-07	0.345715627400576	1.11435550308284e-15	0.139693950081312	0.00161518011794817	0.105128190135464	0.0178914181233437	-0.138407748447649	0.00178510249450786	-0.186423513945801	2.39618262228624e-05
LYPD8	blue	0.0531503995893428	0.232219862030457	0.163852324540634	0.000211080320954441	-0.0637888546453689	0.15150729267757	0.0206491355678375	0.64275420997721	0.122031903836007	0.00593668573839561	0.202525988699031	4.29291172205713e-06	0.0359857169708607	0.418779745473559	0.107124023586336	0.0158188302402596	0.188514439779121	1.93202038627567e-05	0.132634217155881	0.00276848932975984	0.00213927928605567	0.9616759285301	-0.0484684322268383	0.276024363148617	-0.121833380140844	0.00601892543808163
MAB21L3	blue	0.0890449266823328	0.0450670769045908	0.0548062289032616	0.217973995185499	-0.0902954169200745	0.0421247240738762	-0.00968939658307779	0.827710044750902	-0.0053667293489146	0.904052685207231	0.0562135491583703	0.206367700068503	-0.151858112556062	0.00060177069880784	-0.107379422859303	0.0155694266246867	0.195614978882713	9.13665279559277e-06	0.204787872989162	3.33355325547325e-06	0.00287605344899686	0.948492955496343	0.00535488595006287	0.904263406355542	-0.0833627202969741	0.0606988441220729
MAGEA1	blue	0.0460422598698893	0.300805385102816	0.123964004624062	0.00518749270145117	0.00431690639778121	0.922755901119761	0.0231872075130935	0.602450489573682	0.0758331504502082	0.0880543534214178	0.103770938956826	0.0194329270053838	0.213879952721118	1.17191139795525e-06	0.150654751446151	0.000665740606928639	0.206595668486633	2.7178748426697e-06	0.099057933714572	0.0257184693454438	0.123416902925533	0.00539048168699148	-0.169852029313262	0.000121529789688663	-0.152693695920826	0.000560759740742609
MAGEA4	blue	0.117999148420644	0.00782134581541645	0.162469484891515	0.000239085075865029	-0.0496002761371179	0.264952358398972	0.0183940503323411	0.67947089463343	0.0781087993510227	0.0789018819759632	0.191808750794171	1.36962890756021e-05	0.247838141920672	1.55685474419945e-08	0.17680999971665	6.25643939832206e-05	0.214871694331925	1.04269241262409e-06	0.147195376140513	0.000886432976426594	0.184102142352632	3.0348368438301e-05	-0.172591612845941	9.38583901593499e-05	-0.0259074576543181	0.560561796630674
MAGEA5	blue	-0.0680944776207922	0.125706762345539	0.00341118630882576	0.938926515006608	-0.0425122224071301	0.339424753554622	0.018712518748658	0.674236915859935	0.0674597006157938	0.129280230499271	0.0890905189114706	0.0449568424117674	0.0201137943984072	0.651396271695111	0.15137952019929	0.000626496716549036	0.24219325513243	3.34497169227171e-08	0.0166084061957904	0.709097445630178	0.103898526774488	0.0192832484217356	-0.143345116038151	0.00121041109996129	0.00410770187795197	0.926488431652242
MAGEB10	blue	0.127388175465413	0.00406607631581119	0.173610678355608	8.51716273544345e-05	-0.0312732829257543	0.482302775079233	-0.101441745203923	0.0223487972445521	0.107326990627191	0.0156203447201253	0.238012301324815	5.82291364876584e-08	0.162234985062791	0.000244165685117546	0.233010155213956	1.11517438035617e-07	0.317944075824286	2.25919031480303e-13	0.116970049602107	0.00838083570818663	0.257291011298219	4.14544501993079e-09	-0.158895879017476	0.000328379153320916	-0.0273618883778401	0.538757655317039
MAP7D2	blue	0.0615944153321753	0.166115962400592	0.0657523328919969	0.139282320844536	-0.0119273396743237	0.788768214133174	-0.00175982397397107	0.968469762734518	-0.00178028779107587	0.968103312349847	0.237938470668728	5.87965281008185e-08	-0.00887076019121795	0.842066562481533	0.00921154534316012	0.836083525112169	0.465346661968373	1.31055126921939e-28	0.113037288233179	0.0108619760812103	0.10743211052546	0.0155184072086466	-0.0137124317703108	0.758074304890928	-0.149675729577242	0.00072237518856498
MAT1A	blue	0.145663697520863	0.00100428105675415	0.321955753714451	1.08415848266732e-13	-0.0244741650693396	0.582457511978168	-0.0391479441778879	0.379053032177155	0.210350709118702	1.76810850185909e-06	0.249574074504655	1.22590022517318e-08	0.183229186644549	3.31435199816649e-05	0.0374855933214212	0.399640716262491	0.685267671030232	1.5043323744529e-71	0.355115113764247	1.6300715061567e-16	0.327992673733959	3.51741636937053e-14	-0.377276087352962	1.35154955798322e-18	-0.338749732257671	4.44429783853368e-15
MBL2	blue	0.00343008613735401	0.938588799819547	0.205961916327461	2.92016006998589e-06	0.0309944472280064	0.486218332945498	-0.102161540964957	0.0214096541484468	0.0984174141530587	0.0266953560068595	0.182798226512856	3.46117023720579e-05	0.0518652782273647	0.243721595928925	0.078459521975017	0.0775625093388441	0.467921813084434	6.00057469485844e-29	0.173873536956912	8.30571095534903e-05	0.070142919738271	0.114696777691725	-0.110405388073267	0.0128668683364954	-0.353344157773698	2.35309317752521e-16
MC3R	blue	0.0782384372216343	0.0784046395247344	0.22378101211023	3.56050635174356e-07	-0.00204354142140582	0.963389793711025	-0.0586884790717785	0.187054069000779	0.0822295466381567	0.064299306671085	0.162760678321158	0.000232913788730257	0.125122858655841	0.00478010209460564	0.199401349977978	6.06005620616527e-06	0.349469347367738	5.21183654564854e-16	0.0939564357150148	0.0344262017882639	0.0937251198430855	0.0348744018403808	-0.244279168272863	2.52703518908965e-08	-0.176641592513431	6.35971805221107e-05
MCEMP1	blue	0.157177782516221	0.000381606410459312	0.169040927089442	0.000131091752628442	-0.0105022500799456	0.813511497154103	-0.0836903790528616	0.0596893691253985	0.176294702903688	6.57754602702865e-05	0.211067942702068	1.62725404614036e-06	0.0388454639583263	0.382749933563899	0.00773617000188096	0.862049871589881	0.17632900808942	6.55569454290743e-05	-0.0143669906561566	0.746911223130708	0.00351441061020499	0.937082166932237	-0.0798823416823717	0.0723171002501687	-0.23114470410442	1.41569005202478e-07
MCIDAS	blue	0.063593368442327	0.152767692516937	0.189174358074222	1.80420781049997e-05	-0.0331726711512539	0.456090831298781	-0.0888490509955319	0.0455432605420264	0.197980770369047	7.07580279169562e-06	0.188736467783416	1.88808771458833e-05	0.234865167633244	8.77865535868809e-08	0.284815912729407	6.44369033175244e-11	0.350936931436461	3.86144202378535e-16	0.303352624738301	2.97835139075838e-12	0.152552824433319	0.000567486738440473	-0.156598337171681	0.000401300197065711	-0.303096138730536	3.11252617073785e-12
MEGF11	blue	0.0109099551518866	0.806412528181182	0.0559961217885605	0.208131013393094	0.0255109433832815	0.566579226335808	0.00162188880709158	0.97093996952217	-0.0094182691996196	0.83245873067197	0.0198842834010247	0.655115726668291	0.00793823577151472	0.858484094895571	-0.0440902089338326	0.321785346005749	0.338034962697821	5.11208619792184e-15	0.225724915758609	2.79954847644999e-07	0.207560675647433	2.43539832499808e-06	-0.191728402004203	1.38126636518328e-05	-0.050881706166874	0.252789941289704
MEIKIN	blue	0.0986447918141819	0.0263449744361148	0.0916590291366752	0.0391025892628218	0.0124778842024243	0.779264455029737	-0.0555699002066326	0.211619176213349	0.0379391501520921	0.393958091703578	0.209404021070363	1.97199274652283e-06	0.0513460832043689	0.248479676223373	0.157125807227567	0.000383335440010299	0.209171922570557	2.02531347473298e-06	0.0282606072314391	0.5254997291768	0.0685543515678278	0.123166192820716	-0.0582039941716126	0.190726089480323	-0.120858249843128	0.0064379252468564
MEOX2	blue	-0.0905315466493855	0.0415877137420769	-0.000992611358887136	0.982212532360871	-0.0627869953778792	0.1580509784471	0.0790254346103636	0.0754403331468481	0.0406993840334004	0.360437789584678	-0.136416213041937	0.00208074277067653	0.00100772016778004	0.981941830202838	0.0238820272666916	0.591618067051163	-0.0685051707623485	0.123435967629781	-0.123860445229972	0.00522537922784188	0.132212020425838	0.00285690885877016	-0.00344590679769299	0.938306113800721	0.319709790767409	1.63755492849703e-13
MEPE	blue	0.0355532399008416	0.424396625341337	0.0722794939555499	0.104034248465146	-0.074810767912831	0.0924352222135743	0.00246077228809573	0.955922012441682	0.0606328203412769	0.172840536449659	0.214907090554601	1.0383430498096e-06	0.0840709581147424	0.0585343243707165	0.22991520081522	1.65496511366611e-07	0.244029922857128	2.61349444432798e-08	0.0341750612706377	0.442586290735146	0.101589044727155	0.0221537554807856	-0.12561577178402	0.00461574771239477	-0.0208701570368861	0.639200166235256
MFSD2A	blue	0.176699674109668	6.32391807215503e-05	0.382699652361073	3.94929227877274e-19	0.0840286804621356	0.0586617148040737	-0.072874098136465	0.101210979038397	0.292805196211416	1.76002521881909e-11	0.415114880110433	1.54210064763879e-22	0.202527654240381	4.29211674109005e-06	0.130700480793977	0.00319494725093955	0.720974911326472	1.7756789043572e-82	0.10807097530784	0.0149113458011656	0.143890964844515	0.00115864812487178	-0.322258339259287	1.0252946671598e-13	-0.595983009152447	4.50658039757883e-50
MISP	blue	0.100754567812957	0.0232784951526493	0.127478472701658	0.00403972801905054	-0.0208394264921315	0.639693824318612	-0.00465704250743082	0.916691004431261	0.120652396365941	0.00652965321988071	0.219523358596513	5.98349892075155e-07	0.203896585618214	3.68415645137629e-06	0.118742432815769	0.00743824665918637	0.405938882869948	1.55333982632094e-21	0.266211581386146	1.13173099442619e-09	0.159481326569957	0.000311884264999954	-0.0317101586495199	0.476202457582679	-0.236046553395419	7.53001175319085e-08
MMP1	blue	0.0878675186280358	0.0479935352160531	0.129976765707534	0.00336932906861751	-0.0551755698884252	0.214883685479221	-0.0528682454702582	0.234711610908415	0.106780391317401	0.0161599196698076	0.0899982599863654	0.0428088257132552	0.17141365704484	0.000104937567547562	0.00686953504522292	0.877373972165933	0.196803697425594	8.03849152259643e-06	-0.00521027791967637	0.906836851619102	0.136774088253781	0.00202451983673629	-0.116576824139138	0.00860387224214837	-0.00180641447268851	0.967635465488907
MMP10	blue	0.0236103959923844	0.595842248477955	0.0972531062061526	0.028553062595384	-0.00961316156937192	0.829044643472304	0.0565033574439554	0.204034236603133	0.0844535283367768	0.0573919524991451	0.0949059063547929	0.032637549395676	0.166096784710549	0.000172071975954081	0.0627717103274891	0.158152440608666	0.145129667920909	0.00104865894980236	-0.0307952009249486	0.489026718974041	0.146385904455035	0.000947020176094555	-0.148224749205489	0.000814560804807024	0.126916182417021	0.00420634949765339
MMP12	blue	0.267508447999203	9.33286215005953e-10	0.242175789392091	3.35279838706231e-08	-0.0358178440123266	0.420954830716161	-0.0116986730577605	0.792724885408929	0.161457869742208	0.000261733469467227	0.35017847902257	4.50965992585899e-16	0.250719591637703	1.04601096352482e-08	0.108766265134466	0.0142744672914378	0.481135049660258	9.80357644935474e-31	0.223783876278743	3.55925084001885e-07	0.331557593339515	1.788085681562e-14	-0.333580476423894	1.21321957400601e-14	-0.197788316428766	7.22530366344574e-06
MMP20	blue	0.0484666785688763	0.276041758483014	0.171441581989793	0.000104661248999576	-0.078634816908035	0.0769000304371498	0.00324392701232003	0.941915690067609	0.105296680135453	0.0177077134114856	0.22591303208342	2.7348453931488e-07	0.11109152203909	0.0123149823071927	0.219745029864733	5.82543267928423e-07	0.505159752548507	3.43722083246528e-34	0.265471455979397	1.26277523216414e-09	0.182654983259135	3.51131869498095e-05	-0.19454601848846	1.02449660387035e-05	-0.185946843618041	2.51590200473684e-05
MMP7	blue	0.150163243276731	0.000693637904451687	0.149460813594223	0.000735390697259283	-0.0178162007497379	0.689007057407685	0.0255300255153071	0.566288933230641	0.0481145484545999	0.279549807348841	0.234067640222423	9.7321901490153e-08	0.104115229507854	0.0190313267733769	-0.0134208388287259	0.763063631590813	0.596723153957532	3.18479117371796e-50	0.424940183725201	1.19987320245436e-23	0.353210164485628	2.41914153754281e-16	-0.404878921296458	2.01909873725275e-21	-0.19272597826976	1.24322037922928e-05
MMP9	blue	0.198033775784105	7.03514840175111e-06	0.269192768317327	7.25437819705839e-10	-0.121130037280625	0.00631858820343264	-0.0673125688783636	0.130119630060933	0.27415940628307	3.41605579325201e-10	0.297348035380413	8.26177253680687e-12	0.177183120141538	6.03322822087083e-05	0.03332468524609	0.454028102198505	0.531571206544835	2.55279144291656e-38	0.0395295978330559	0.374419854830126	0.371388050250914	5.00793378415271e-18	-0.41509790890091	1.54880527310304e-22	-0.137791618136636	0.00187217194944492
MNX1	blue	0.06883419913234	0.121639854557401	0.219168028525998	6.24550576933879e-07	0.0348066250351538	0.434196077178607	0.0155580741144076	0.726734728229143	0.16091853936606	0.000274612882928654	0.192781427326052	1.23594577341892e-05	0.112226747728531	0.0114476937587942	0.146999288080326	0.0009007717091432	0.490018885235239	5.56580529936351e-32	0.216298902288665	8.80473708917578e-07	0.123602584276428	0.00532080122263252	-0.168041535609895	0.000143845883780479	-0.255875241200402	5.07137511821016e-09
MOCOS	blue	0.184093665865983	3.03744024098391e-05	0.407880363879351	9.58510699596784e-22	0.00038204385091874	0.993153341707132	-0.0659818705785362	0.137904082933414	0.29648590858505	9.54667156704081e-12	0.417460431650203	8.4465661373777e-23	0.196109348482422	8.66362196527218e-06	0.0645113608736993	0.146917394053902	0.819007430245203	6.36670878169499e-124	0.280169749938913	1.34518605825531e-10	0.306143149617552	1.83885912797156e-12	-0.469380871864887	3.84315278606694e-29	-0.546210285343378	9.05393162426376e-41
MRGPRE	blue	0.00819786183205799	0.85390680540629	0.0567639697217374	0.201952251589619	0.0128021271824137	0.773682475998687	0.0229440719444691	0.60626196449412	0.02463220030385	0.580023866145114	0.0690992952045895	0.120207613673677	0.109425514093383	0.0136928262331722	0.131607641930255	0.00298795941036931	0.208773998195804	2.11995796847759e-06	0.221937667810464	4.46341707191088e-07	0.18365666098439	3.17456206880752e-05	-0.0678158665800013	0.127265635568056	-0.0956220483222144	0.0313415062672574
MS4A8	blue	0.0250438111106165	0.573707725039185	0.108819196075118	0.0142269778895688	0.0931100162035518	0.0360904688624394	0.0678470244830076	0.127090560908338	0.159320252854947	0.000316343646055043	0.207748266577936	2.38385148236566e-06	0.270234309212514	6.2024082683421e-10	0.272969177545458	4.09744215346593e-10	0.373315504679912	3.27138390770314e-18	0.208813916043745	2.11027585944262e-06	0.16360471256759	0.000215857694468325	-0.119385915651837	0.00712023247598182	-0.183014822044576	3.38662786653394e-05
MSLN	blue	-0.0165694733993841	0.709748510465636	0.0101290952882805	0.820022306526027	0.0617313334161838	0.165174652564083	0.0716488415490481	0.107096476846858	-0.0203575844747125	0.647454863939338	-0.0216371937370665	0.626930504186633	-0.063732609482724	0.151869122148296	-0.0349145377939166	0.432771696995115	0.00876927674324493	0.843850044075939	0.0816064336788203	0.0663529010055286	-0.0355744984061074	0.424119504361519	0.0436690526074208	0.32643378320703	0.00695656425326134	0.875832925822776
MSX2	blue	0.0711792783845774	0.109422415829899	0.230240870720177	1.58804013432009e-07	-0.0852956336139901	0.0549424234650037	-0.115428362701866	0.00928586715423706	0.192984881041736	1.20959918526825e-05	0.217484796021813	7.64388351596638e-07	0.315292828510527	3.6481586674321e-13	0.0667940835026672	0.13311128108067	0.624348290846742	3.82925488913362e-56	0.250435406281952	1.0880922197854e-08	0.377232645716548	1.36480756067889e-18	-0.355025190562314	1.66083417009454e-16	-0.205396983734166	3.11255217206197e-06
MT1A	blue	0.023870705389747	0.591793861156797	0.0449920710236434	0.311976846319728	0.0654198996545258	0.141297098504638	0.0199766120387475	0.653618416339543	0.0470047949141293	0.290802601405413	0.0863533456939932	0.0519894893011672	0.156245530321352	0.000413750601696112	0.0556163188078939	0.211237258512173	0.377491668077204	1.28760940777601e-18	0.171951676589206	9.97327417660596e-05	0.208648310288096	2.15072228843078e-06	-0.205914948095589	2.93571158092336e-06	-0.0583393107119883	0.189695210675047
MT1E	blue	0.0043380873559985	0.922378093379717	0.0625474563338601	0.159646697678351	-0.0116609455473924	0.793378207906251	-0.00607606985245638	0.891444704645072	0.0739777806775555	0.0961320945037236	0.0533576197883059	0.23040182887308	0.155507702288876	0.00044095960089829	-0.00782620747010567	0.860460664413796	0.378001722374592	1.14795101804089e-18	0.195443470446122	9.3064319520845e-06	0.264191142753064	1.52508215427817e-09	-0.303221872794682	3.04602893675585e-12	-0.0994045358791785	0.0252028197626451
MT1G	blue	-0.0149625942092047	0.736799315224838	0.114836248765049	0.00965593896659407	-0.0134896118738284	0.761885991083674	-0.0272414963848405	0.54054629753514	0.0784311172120049	0.0776702924164947	0.0863834574506483	0.0519073996584703	0.160427714058357	0.000286846400250683	-0.00373129039600562	0.933208200882362	0.460380743811749	5.80231765687653e-28	0.330647641051447	2.12694387220869e-14	0.231520228131219	1.34951664036715e-07	-0.140111197948498	0.00156333019982979	-0.203569941557184	3.82126313621908e-06
MT1H	blue	0.0361953421469816	0.416072966453911	0.00879796212595095	0.843345842567363	-0.0791522389907987	0.074971355604576	-0.00959772925025761	0.829314867446553	0.0210392104448885	0.636487331376005	0.0673134119137807	0.130114808485319	0.131396037664608	0.00303511970096948	-0.00143174368571054	0.974345627177388	0.286288598111985	5.08832583297827e-11	0.276781542434097	2.28116374066672e-10	0.240175350304318	4.37667077267023e-08	-0.106385965919848	0.0165593555274513	-0.0696181527324016	0.117442501138853
MT1M	blue	0.013290725984378	0.765293123063055	-0.00776326950580409	0.861571492668846	0.0776929140657788	0.0805143500652688	0.0135102462047315	0.761532764591638	0.0340893061520086	0.44373261833454	0.0412593738206327	0.353861611858538	0.19008020443665	1.64178848587353e-05	0.0341882108629604	0.442410663611479	0.310949520602547	7.91715205382346e-13	0.313678079029588	4.87325507138027e-13	0.397947909295546	1.09620257247233e-20	-0.272984988469581	4.08757816304023e-10	0.0958306372215595	0.0309723910688899
MT1X	blue	-0.0420338667331121	0.344891898009262	0.181210322889177	4.05704355001395e-05	0.0735186410873567	0.0982196805568942	0.00907003659520648	0.838566814248035	0.16967426750951	0.000123567529331908	0.0771798260796344	0.0825403511669221	0.240245092482224	4.33636761735123e-08	0.0590008505829666	0.184714297386418	0.485173927446679	2.68843492876596e-31	0.0890532099935534	0.0450470323492847	0.187633742621998	2.11603218539647e-05	-0.321208191153115	1.24415078247875e-13	-0.182624573802915	3.52205299362462e-05
MT3	blue	-0.0203350950805655	0.647818044720164	0.0353874462313061	0.426561491705614	-0.0131098701210206	0.768395318696236	0.0976047855751244	0.0279805806721216	-0.0579178667842205	0.192919415394407	0.0586333646380035	0.187469150318929	0.0565866239239289	0.203367349555482	0.0274791436316388	0.537018463658034	0.248963300302953	1.33371414188395e-08	0.138411650643243	0.00178456307579608	0.167770493557914	0.000147500624903734	-0.0783677665549054	0.0779111173270354	0.0614502523327011	0.167111422301576
MTTP	blue	0.188861790095857	1.86371080129906e-05	0.196351514007038	8.44051418056022e-06	-0.098093983810052	0.027200660911434	-0.0608991097497295	0.170958340092482	0.138799938489852	0.00173162918770205	0.361428985898994	4.32105557607178e-17	0.00617832896305549	0.889629306010988	0.0491808165035958	0.269019500125842	0.408887632233485	7.45203389094936e-22	0.210626099179286	1.71269693663164e-06	0.0817595875969314	0.0658432237874376	-0.0588792219018009	0.185622758328239	-0.286314309747731	5.06732772116902e-11
MUC12	blue	0.112247078706871	0.0114326669237142	0.231639358131902	1.32915463652391e-07	0.0438178723772699	0.32478626570219	0.0162431348927939	0.715214068583727	0.206490727245311	2.75041796521541e-06	0.312555067615662	5.95417777664611e-13	0.232900566107576	1.13097926788622e-07	0.230751825499625	1.48826751597144e-07	0.453893747874842	3.90717715719686e-27	-0.00839507797403581	0.850433087909281	0.0602827784911244	0.175338158703147	-0.16121654522824	0.00026742496731455	-0.321648574078525	1.14730021883054e-13
MUC13	blue	0.113399074067685	0.0106092253981279	0.240416642954449	4.23875135644789e-08	-0.0910674442940285	0.0403903752374474	-0.048776111524484	0.272983886032651	0.17255256376735	9.42073022980594e-05	0.295976796754238	1.0395038814985e-11	0.0811484527321729	0.067896367373412	0.0251129940671369	0.572649315565469	0.545040154040041	1.43594841522003e-40	0.231899500824433	1.28571527677337e-07	0.136419415469828	0.00208023339327169	-0.128531367313472	0.00374370487652908	-0.35801563478138	8.89021358160772e-17
MYEOV	blue	0.110483264827795	0.0128031499695403	0.143486378984948	0.00119681463637829	0.00762665196863585	0.863983670760399	-0.0110847111615016	0.803374498672933	0.123255413664236	0.005451750353596	0.234759147378154	8.90000977408352e-08	0.0818783214234606	0.06545030998681	0.0583871634216193	0.189331636994601	0.376627173038166	1.56348183753458e-18	0.102767585571099	0.0206456862546301	0.0938717455891054	0.0345897255788384	-0.226568239593696	2.52053920893346e-07	-0.132688340274571	0.00275733652005873
MYL3	blue	-0.072652072825223	0.102257985251152	-0.320848763210335	1.32909566004381e-13	0.0824148096069802	0.0636989231627241	0.00495449332998465	0.91139116752124	-0.278904835727496	1.63976168964456e-10	-0.325070858380245	6.08407720553642e-14	-0.202648506930799	4.23480628593256e-06	-0.148446203536221	0.000799820706992532	-0.619187856900798	5.41896971762231e-55	-0.052517910025311	0.237831674768839	-0.276247837274362	2.47743318528474e-10	0.520224480416831	1.68045105792658e-36	0.23968301479247	4.67166436811438e-08
MYLK2	blue	0.0590105260630934	0.184642171034866	0.119599781082564	0.00701726546177616	0.0589067035491623	0.185417206714528	0.0603159745314661	0.175100151919009	0.030487017238724	0.493387686070165	0.0991007304913511	0.025654311010125	0.0948322626681284	0.0327733853606073	0.179565592051918	4.77581990601601e-05	0.296536858091101	9.46559147711974e-12	0.136475210825902	0.00207137688029168	0.330468197490615	2.20084258069649e-14	-0.208622687610123	2.15704612929035e-06	0.0647632239612092	0.145342541556672
MYO1A	blue	0.16724209339964	0.000154877569337265	0.172356991329036	9.59732360808669e-05	0.00340488306826153	0.939039148099946	-0.00971948478738941	0.827183445626422	0.118308610778789	0.00765975322444019	0.456774335115675	1.68367760225908e-27	0.0358258076604803	0.420851498709184	0.210443864013979	1.7491751933334e-06	0.385787293059154	1.94019065572735e-19	0.0214120447517684	0.630521572663873	0.0883608067625189	0.0467486372423348	0.0305209122911405	0.492907038543326	-0.248117001331463	1.49839864663988e-08
MYT1	blue	-0.111006578221902	0.0123821525794142	-0.150583620707013	0.000669712469521472	-0.075410230118801	0.0898458697069939	0.0964131032085756	0.0299613094983021	-0.0818021220482561	0.0657022466190824	-0.159760497923941	0.000304294013148128	0.014938788684133	0.737202618224518	0.06487594183769	0.144641926883211	-0.138134856920111	0.00182319829549841	0.0292482340899813	0.511124592511715	0.0633634915429792	0.154259984656718	0.0818385047064485	0.0655818560366459	0.268892507729435	7.58858848113257e-10
NCAM1	blue	-0.0455827071821491	0.30566079046364	0.141349216324083	0.00141834686500385	-0.0555564726753571	0.211729746471558	-0.00287458123620611	0.94851928473636	0.139428720803266	0.00164895472141757	0.0176358717604662	0.691993201737826	0.164849744950631	0.000192821019862917	0.0227152049065041	0.609859553426432	0.42024697515363	4.10591453836693e-23	0.0835666783883836	0.0600688314947122	0.270013151987547	6.41256907680106e-10	-0.350268232463975	4.42769832578961e-16	-0.0671097579180564	0.131283590038357
NCR2	blue	0.131809177040267	0.00294366396162266	0.119394864750911	0.00711589690561145	-0.0472139169900011	0.288659221978112	-0.0308656001847226	0.488033443886131	0.0594253686719312	0.181569221089421	0.231644305266448	1.32831550010693e-07	0.0625912783319372	0.15935386757426	0.22117141673472	4.90029096291332e-07	0.237565480268232	6.17456054794311e-08	0.0822642809939769	0.0641863893012904	0.157042788394272	0.000386112324980275	-0.065624851846406	0.140052322381749	-0.0204334910127073	0.646229668913532
NEB	blue	0.0338014422924902	0.447592964357415	0.200488128195158	5.3785595078104e-06	0.00688064563950086	0.877177208369829	-0.00923912513455138	0.835599725482626	0.202048869363505	4.526531424492e-06	0.333975031788303	1.12444653007629e-14	0.123729037352191	0.0052738126585558	0.269596051007304	6.82794230080583e-10	0.369819234498296	7.06745810122411e-18	-0.0321323701715648	0.470347192647998	0.00880483632069771	0.843225024696501	-0.0746997310965488	0.0929213365897694	-0.204896253932774	3.29316258059703e-06
NEFL	blue	0.0927957739476374	0.0367255173601162	0.104574076214911	0.0185073592323183	-0.0219887267190382	0.621341251416822	-0.015164849476322	0.733375718769878	0.033840444919302	0.447068814674202	0.219259283317267	6.17718492377488e-07	0.0202270642781062	0.649563795870181	-0.0502060201814593	0.25915385820611	0.548052632931262	4.36379001322075e-41	0.245555078386509	2.12603272977561e-08	0.307383540881424	1.48162629526807e-12	-0.246509690069131	1.86703125416271e-08	-0.166865332512066	0.000160347432099971
NEFM	blue	-0.0250393272123354	0.573776354746794	0.0737156939664386	0.0973193531425186	0.0328762112438622	0.460128670338899	0.0198426046491737	0.655792092240118	-0.0468231047457993	0.292673463592859	0.138722431874107	0.00174207896392027	0.0656197015703471	0.140083499183098	0.0473807883811674	0.286956521818542	0.473218738814371	1.17822874148167e-29	0.215008137859451	1.02602229523242e-06	0.23530429637789	8.29280669003562e-08	-0.133519336576334	0.0025911582884183	-0.201628140109084	4.7425716051169e-06
NEGR1	blue	0.048014478323618	0.280552232279035	-0.0770489587135167	0.0830636412794349	-0.0885290010420657	0.0463304120164825	0.107174290120596	0.0157694686594317	-0.0169581085189698	0.703258993638821	0.00301126078720662	0.946075133085713	0.0446785548876307	0.315364077828699	-0.0697248142118537	0.116880293886274	-0.0337252526250658	0.448617868352776	-0.0212645848465154	0.632878251861548	0.171254420118702	0.000106526385996425	0.0802799000280787	0.070904366204184	0.27120402807464	5.35735367325238e-10
NEUROD4	blue	0.0137225167308625	0.757901923555526	0.224291456350029	3.34335363416334e-07	-0.0758988965712933	0.0877784461168524	-0.0958499739523318	0.0309383623403376	0.128792756351041	0.00367332858711035	0.208838791939961	2.10426362036402e-06	0.154878600821805	0.000465464859589714	0.167557993488961	0.000150426755231635	0.381958706534107	4.6784916332636e-19	0.0796556822196147	0.0731327722242449	0.100444183994191	0.0237092784406307	-0.118318406797679	0.00765468709285989	-0.158412076069613	0.000342620748759499
NIPAL4	blue	0.162155127722539	0.000245918777730399	0.308391892306115	1.24208315339402e-12	-0.0145396558664893	0.743975223400092	-0.0506003796736038	0.255426286491008	0.234599712792911	9.0855578072219e-08	0.392181178091315	4.34661537471352e-20	0.247886591837976	1.54654228701563e-08	0.171351516088158	0.000105554920153492	0.519110747997273	2.51327695175032e-36	0.172951418912102	9.0700206004646e-05	0.326970075020067	4.26385511136032e-14	-0.379944527118096	7.39938509658291e-19	-0.253277220333784	7.31861428327411e-09
NKAIN1	blue	-0.0805253751454102	0.0700433869531319	0.162675472689134	0.000234703957732654	-0.0484012040138992	0.27669176403162	0.0689860906989421	0.120817607532983	0.174442414609452	7.86490515959685e-05	0.0652665398683233	0.142234060141173	0.280752847277914	1.22741550815314e-10	0.0702129580498021	0.114334158926705	0.367998890253167	1.05155313317498e-17	-0.16320201689683	0.000223843963708222	-0.072578829902135	0.102605256237534	0.0116333983599232	0.793855330413838	-0.24365386625151	2.74938231967838e-08
NKAIN4	blue	0.0395994014186847	0.373576249904294	0.107793688630802	0.0151722185010287	0.070768010025972	0.111492143394428	-0.0184775182707126	0.678097609033611	0.0477044005825167	0.283673792189383	0.169853957568511	0.000121507859672876	0.0518598163852279	0.243771315667428	0.121474938548712	0.00617000778776798	0.311992488245268	6.58063701868329e-13	0.161254603582891	0.000266519766266619	0.0998082280734661	0.0246135060081738	0.0583432319727356	0.189665398575392	-0.217425335779952	7.69840880016146e-07
NKD2	blue	0.0179687581423356	0.686484559390914	0.134211497555947	0.00245977002344036	0.0342942895389837	0.440995321915271	0.0453899321340951	0.307712898632965	0.0499385919028218	0.261702925964381	0.247880371480509	1.54786256561528e-08	0.198893968216381	6.40573254598836e-06	0.185235849989967	2.70506363381335e-05	0.461159892762659	4.60172400501109e-28	0.132043618112622	0.00289288836144524	0.242408035639132	3.25015788325183e-08	-0.0981352382143995	0.0271357533952605	-0.0833925584969737	0.0606063364738165
NKX2-2	blue	0.0459900664646531	0.301354241199802	0.134907050330866	0.00233388785853758	-0.00583930728878786	0.895650095608481	-0.0593169060255983	0.182368981595342	0.145892455740305	0.000985806906714633	0.0694111486706016	0.118539646044183	0.0595987247974504	0.180296354517204	0.136531915740215	0.00206241133725614	0.241900789912717	3.47839009598033e-08	0.129342713962905	0.00352915964863055	0.258350704370527	3.56199185700039e-09	-0.210105562092626	1.81887640508547e-06	-0.013594259037302	0.760095112444027
NKX2-3	blue	0.0337805501837077	0.447873873041094	-0.104171676562769	0.0189661787083771	-0.0746370691464805	0.0931965696752875	0.108759550663558	0.0142805014387127	-0.206081804696053	2.88082068370992e-06	-0.0587404413159024	0.18666334779509	-0.0502013333427338	0.259198383972946	0.098080328910618	0.0272221742194838	-0.151093439793253	0.000641723422465723	0.102874076651011	0.0205139224229331	0.137796208354727	0.00187150913990117	0.0688216618681159	0.121707917998414	0.269089138923286	7.36807396717935e-10
NKX2-8	blue	0.0747709011606007	0.0926095223079438	0.253985447796356	6.6248677216632e-09	0.0723483684873457	0.103704061657316	-0.0788483580153961	0.0760992312763254	0.22330972755118	3.77300327916708e-07	0.120899160374289	0.00641983386661217	0.130074756693164	0.0033452225834031	0.127578269028182	0.00401078777709252	0.458237751843382	1.09442211664438e-27	0.197684867908593	7.30690362066423e-06	0.223978641753879	3.47486745763483e-07	-0.387030336971901	1.45428182154803e-19	-0.25237906794191	8.30025078623559e-09
NKX6-3	blue	0.0382543337730711	0.390038020815303	0.0549689141902161	0.216608890054196	0.0373275614056206	0.401632192251486	-0.0105308234310843	0.813013472052382	0.0411088574482521	0.355621710952325	0.225389573271478	2.91856365678557e-07	0.154848590814743	0.00046666490699813	0.271233621439717	5.33341186113921e-10	0.288938133600205	3.3154651683021e-11	0.203485107344229	3.85766160851167e-06	0.226875450000297	2.42571629450123e-07	-0.20462672068281	3.39448728639878e-06	-0.0328051303546242	0.461099760893528
NLGN4Y	blue	0.0787317160526699	0.0765358048745959	0.0848639414216499	0.0561870549516204	-0.067057057253513	0.131587359927778	0.120284562028961	0.00669648183944655	0.0457938257523794	0.303423818268035	0.0999011237303001	0.0244795931677544	0.00138840123812661	0.975121994050407	-0.0245765874306962	0.580879728237755	0.203319736720999	3.92956923926261e-06	0.0484337329651085	0.276368699535209	0.0657922222296302	0.139042052913622	-0.128489594839982	0.00375506424134529	-0.0272137244198082	0.540959320423519
NLRP14	blue	-0.0757905498754021	0.0882335010903877	-0.25923867558444	3.1351817191228e-09	-0.0193080318402062	0.664491971112495	0.0650450668297037	0.143595549504962	-0.184936067717471	2.78879665015108e-05	-0.0813934098503355	0.0670672014974607	-0.186726279806065	2.32296876148241e-05	0.0443645226389301	0.318780942536222	-0.322956001838411	9.01251401375837e-14	-0.0904350295563442	0.0418065121864831	-0.178962875371829	5.06815485532195e-05	0.257981681951687	3.75549801817308e-09	0.290873723474376	2.41772814466121e-11
NLRP2	blue	0.14342391704379	0.00120280911299774	0.146030589840484	0.000974803859815896	0.00810470281929326	0.855548672612517	-0.00686883806818919	0.87738631557824	0.13460045904536	0.00238863201115104	0.322672948332252	9.49696189879728e-14	0.283920840886798	7.43320197588326e-11	0.217439093969356	7.68575936617473e-07	0.337321475905165	5.87661333611981e-15	0.28720074113987	4.39289684634668e-11	0.227378735162889	2.27775361340011e-07	-0.21146546856186	1.55388494079924e-06	-0.141114884425527	0.00144480312263043
NMBR	blue	0.007936452859521	0.858515544783884	-0.189588712865174	1.72810525500024e-05	-0.0726925623799038	0.102066410365701	-0.0323104924650813	0.467888918737394	-0.128194584923575	0.00383618083361409	-0.109883783585178	0.0133009001628822	-0.103033334105856	0.0203182340956562	-0.0177921750726107	0.689404631193921	-0.248909285687665	1.34367906973102e-08	0.00556844553302109	0.900464739573676	0.0255150684507675	0.566516466384464	0.0858758594478589	0.0533057324339786	0.378618269033179	9.98929395708125e-19
NMU	blue	0.127255628972502	0.00410503447970523	0.176731517747971	6.30437129492762e-05	-0.0306083961683986	0.491667633659407	0.00241189603354959	0.956796634281854	0.134501271556912	0.00240659201938899	0.189569680901661	1.73153289862235e-05	0.166378189769998	0.000167688718581504	0.0494870695595673	0.266045840557044	0.577143229015175	2.30868432454572e-46	0.248638526250725	1.39472708949014e-08	0.268282923793438	8.31378326451837e-10	-0.462438617612767	3.14139557584383e-28	-0.281891934861318	1.02563075931958e-10
NPB	blue	-0.0230682426801673	0.60431407820181	-0.0973323797204027	0.0284231463536004	-0.0176841503080933	0.69119326628549	0.00776806388664933	0.861486864254538	-0.115224347955449	0.00941192667220732	-0.155407348231482	0.000444786442281757	-0.0153526354138391	0.730201770900403	0.0417607820354332	0.348037961162752	-0.205795414170027	2.97564828711244e-06	0.0278137091385524	0.532071531731836	-0.00354610464113909	0.936515944628942	0.0328228812484276	0.46085714539093	0.220254236528392	5.47738874969515e-07
NPBWR1	blue	0.0660550770568225	0.137466732939147	0.160668489420501	0.000280782973340858	-0.00931443993323615	0.834278883535125	-0.0896688442396411	0.0435781131604917	0.107843363021368	0.0151251920419223	0.118004508076561	0.00781852143868327	0.0418890483836728	0.346558014113186	0.070828635467079	0.111185121714533	0.312550143931991	5.95939864023982e-13	0.151498545311255	0.000620260856196187	0.134671645156696	0.00237581774691509	-0.181269921284567	4.03302573104814e-05	-0.124800599489792	0.00489039025442735
NPC1L1	blue	-0.0386983662632771	0.384555690183304	0.189690429579028	1.7098951655621e-05	-0.0387421889848039	0.384017184292324	-0.0765033578908173	0.0852742423680735	0.149896109579744	0.000709250610625464	0.188510466335686	1.93281538276714e-05	0.190417193622595	1.58499057664366e-05	0.216817387478176	8.27776522750808e-07	0.451826993316711	7.11277294812589e-27	0.258359401486296	3.55755010024002e-09	0.1834160992978	3.25252648012061e-05	-0.208401806882117	2.21230415175962e-06	-0.173215394998953	8.84471067920002e-05
NPTX2	blue	-0.00456431161327426	0.91834400557836	0.0876713207889099	0.0484963363549119	-0.153814562047691	0.000509815219861203	-0.00132378961262525	0.976279386162243	0.142946646024882	0.00124953384803978	0.104388763436209	0.0187174373946076	0.124831387581359	0.00487975522435851	0.0386803270393832	0.384777494953466	0.300134757637133	5.16069519301239e-12	-0.126882009240477	0.00421667348549705	0.145724268854929	0.000999358556744542	-0.0607859836673588	0.171756063513424	0.121494965233144	0.00616147761757865
NR2E1	blue	-0.143476903127062	0.00119772226093007	-0.0771027279484608	0.0828483145879635	0.00879209166036166	0.843449022239048	-0.0222925423219652	0.6165281601239	-0.0281401017400037	0.527267722548319	-0.130991938659494	0.00312706649611636	0.0227802136354794	0.608836711882462	0.0209164075689405	0.638457494103781	-0.17844821604025	5.33108470367259e-05	-0.17902515777516	5.03718034929063e-05	-0.122120795493914	0.00590019015519173	0.166206063619344	0.000170357203986565	0.20300858941336	4.06835110335145e-06
NRAP	blue	0.00949083787312853	0.831187114676005	0.0706738431043075	0.111970349311119	-0.0393242414092736	0.376908474136029	-0.0253500455330041	0.569029762069482	0.0212798252879012	0.632634508925922	0.101401083568024	0.0224028994748221	0.0995170711100199	0.0250373280774748	0.146815884817299	0.000914376568129881	0.420313269703774	4.03572179161322e-23	0.291891033705364	2.04602740797814e-11	0.266374967604527	1.10463649130712e-09	-0.181161758833599	4.07671458979535e-05	-0.0771444667267103	0.0826814767250681
NTSR2	blue	-0.080977556035697	0.0684798064990027	0.0956450444989968	0.0313006289464414	0.0524306177007244	0.238613618517044	-0.0743512820936912	0.0944601270109159	0.0209459507686022	0.637983290627117	0.00919390122458646	0.836393067439461	0.0906257920375935	0.0413749987021023	0.0917153481360536	0.0389818246670696	0.250646747808425	1.05664462013148e-08	0.0764554146343558	0.0854707388025993	0.0358686287684407	0.42029612966806	-0.0587441940279251	0.186635153211983	-0.188158396488064	2.00450308969425e-05
OCSTAMP	blue	0.0295168647620591	0.507250343618017	0.200986694012184	5.09099939586275e-06	-0.017274218380576	0.69799634438328	-0.0678061298101403	0.127320384330025	0.0871436881160434	0.0498704362509708	0.194695584207398	1.00825335973885e-05	0.09493332353707	0.0325871012834338	0.302274657081163	3.58326726353778e-12	0.341480151073432	2.59485402187722e-15	0.172563249311514	9.41117034282496e-05	0.120750675481298	0.00648571500508776	-0.13976849150515	0.00160580286689165	-0.168872313918992	0.000133166290131328
ONECUT2	blue	0.0689739738666099	0.120883040987716	0.242922690785531	3.03342184240536e-08	-0.037231965683464	0.402839741116504	-0.113333974296066	0.0106543169082946	0.230258203533727	1.58455237177842e-07	0.221413512609493	4.75800015959163e-07	0.287814098203203	3.97835758544603e-11	0.22764506245097	2.20301278075583e-07	0.590767309859371	5.073013233278e-49	0.370908711459755	5.56488047464279e-18	0.35165913303856	3.32971325374348e-16	-0.455080568939151	2.76473319192508e-27	-0.277682147926607	1.98377749808232e-10
OPN4	blue	0.0603172926882871	0.175090706049412	0.12689151033018	0.0042138008334192	-0.152630459684848	0.000563770231714935	-0.0333590756637546	0.453562175892447	0.0622138140852894	0.161889502026749	0.133451505865205	0.00260437241116	0.0590653945194174	0.184233544416619	0.135957021440208	0.00215497372936279	0.175034908808834	7.42929984657868e-05	-0.021823631582053	0.623963520579005	0.0463802402669839	0.297267326341376	-0.0963652741341361	0.0300432545539175	0.00882702517375128	0.842835068135198
OR10G4	blue	-0.0807694239620226	0.0691959092579941	0.00899507944867258	0.83988286315783	0.0126031462164895	0.777106653810249	-0.0617391857839459	0.165120789269835	-0.0607320084228567	0.172137654377147	-0.0582532617950281	0.190350280135513	-0.0623778165878073	0.160784101541371	0.0349063154680496	0.432880131508082	-0.0474607422774068	0.286143099186678	0.0106506008659135	0.810926609142938	-0.0104122913612394	0.81507994123107	0.00440995596579615	0.921096293489917	0.0230072483070771	0.605270556788043
OR12D2	blue	0.0547885976548427	0.218122309868995	0.115531811547282	0.00922252246282112	-0.00615177093175233	0.890100733755302	-0.0306091150653543	0.491657455789034	0.071915309310878	0.105794026428643	0.188177498619923	2.00054964823083e-05	-0.0311046005647954	0.484669456996749	0.0684338174895837	0.123828184039493	0.195314939565767	9.43563235307586e-06	0.0220348209416611	0.620609972791072	0.0452987136678225	0.308687089027998	-0.0727001507831932	0.102030537816646	-0.0747656335211822	0.0926325724443561
OR13A1	blue	0.104102489872399	0.0190460571078097	0.14125355926209	0.00142909236987049	-0.00753691886311457	0.865568726592468	-0.0962093097903884	0.0303118022073032	0.115623395809966	0.00916676397815027	0.396781801834275	1.45149726116568e-20	0.175032381059825	7.43110897435097e-05	0.33753374312076	5.6381381275951e-15	0.430917398631306	2.43472151290063e-24	0.156374987317537	0.000409140923840116	0.193424623765412	1.15446804041412e-05	-0.230139478893723	1.60859127316166e-07	-0.0730324881444122	0.100469274890666
OR1J4	blue	0.0472065349991708	0.288734701848662	0.155543896673611	0.000439586921073237	-0.0628187280862427	0.157840493694308	-0.0427613864305495	0.336599122751423	0.106236758661181	0.0167126969133059	0.248984217707099	1.32987443832835e-08	0.0989434727624368	0.0258907425772068	0.15938533793621	0.000314534625800237	0.378038439087677	1.13849385093121e-18	0.113364185004608	0.0106333703024859	0.0950328512596234	0.0324045277022603	-0.173824290901349	8.3449456437791e-05	-0.209949884305479	1.85183783502309e-06
OR1Q1	blue	0.0654015104189285	0.141409198556425	0.14343860390179	0.00120139713279037	-0.042474931564002	0.339848949517932	-0.0585646159482565	0.187987864608429	0.116538548225597	0.00862586227983169	0.267720087265409	9.04291255099907e-10	0.15483659568652	0.000467145375635132	0.236620393344417	6.98719008817532e-08	0.235386564253037	8.20472030816732e-08	0.0871807597452318	0.0497728398499773	0.130249498488934	0.00330262314009691	-0.146785932480498	0.0009166163840458	-0.0349706495191428	0.432032124527899
OR2C1	blue	-0.123512120934477	0.00535464735520245	-0.190772784895678	1.52708466742683e-05	0.027002769831864	0.544101747137655	0.0488508810650653	0.272248478472382	-0.129141961170137	0.00358118034130368	-0.150605396229314	0.000668494221375003	-0.136230738857181	0.00211043960148078	0.0854909939942399	0.054386750940585	-0.319683156139852	1.64554917537048e-13	-0.105975122517993	0.0169845846327677	-0.109887425489366	0.0132978255095227	0.257890682888783	3.80476167013667e-09	0.28403140315362	7.30338761609588e-11
OR6F1	blue	-0.0646249241594488	0.146205700935644	-0.0497120103608745	0.263876129567905	-0.0823506922812828	0.0639061842277042	0.110865789313812	0.012494195679068	-0.0789015042881714	0.0759009854054091	-0.0813233403131772	0.0673035298398773	-0.0390239997949445	0.380565218862699	0.0783845899551136	0.0778471048233757	-0.0847298795384163	0.0565783052419489	0.0166390962199122	0.708584372163122	0.0299385222164849	0.501200267151308	0.0663624481440523	0.135642067315458	0.179291533687095	4.90671282529701e-05
OR8B8	blue	-0.0362732611500707	0.41506947049674	-0.0585896916108307	0.187798544556312	-0.0153824377009414	0.729698475948275	0.115687559113448	0.00912787888574693	-0.136062767194728	0.00213766793095569	-0.0324776736558734	0.4655881146522	0.0221420691072309	0.61890994234384	0.123286339455321	0.0054399688807084	-0.089754085702483	0.0433779399260896	0.0709256515164232	0.110695194082875	0.0138358760013576	0.755965111107192	0.0937122751897109	0.0348994346916005	0.118814414999554	0.00740205229655683
ORM1	blue	0.138437306909636	0.00178102020862663	0.174184896795676	8.06164363544115e-05	-0.0776836708656645	0.0805504886409644	0.0362005202331392	0.416006235143912	0.105946364903265	0.0170147038182453	0.192256472960575	1.3064708217231e-05	0.0498947168657674	0.262122777320652	0.105557488128057	0.0174266043078967	0.249349073180305	1.26459698083906e-08	0.0870230994438764	0.0501890105632842	0.0775089154270863	0.0812362133603882	-0.0979519593543105	0.0274251373311017	-0.163816747703469	0.000211760588959647
OTC	blue	0.0090392577788972	0.839107154469419	-0.0860677419109287	0.0527734895433604	-0.121634269501832	0.00610243472567519	0.112185853356546	0.0114779721561426	-0.0849316680335283	0.0559902551039442	-0.0162188419360404	0.715621516911723	0.0375072960140454	0.399367687945076	0.132692354175849	0.00275651103282771	-0.20293997565465	4.0995791899109e-06	-0.00609168261804766	0.891167495401096	0.0417931542880458	0.347664070193497	0.111902148165811	0.0116899870977209	0.3138740481549	4.70542801680126e-13
OTOS	blue	0.0463537074675606	0.297544070517417	0.0863518088489087	0.0519936818981618	-0.0308359628431863	0.48845146986733	-0.0256453530784971	0.564535991585447	-0.011099388705641	0.803119472372739	0.107789849695202	0.0151758581372472	-0.0419064385855603	0.346357672607644	0.0320702356307625	0.471206384327953	0.177496040512022	5.85184838874703e-05	0.0736417905818768	0.0976562410698468	0.101426685735685	0.0223688213591543	-0.00531702588094458	0.904937068582022	0.0301228360724057	0.498567694229242
OTX1	blue	0.0449872828676015	0.312028397156826	0.249214556226569	1.28829423773168e-08	-0.0281813527957675	0.526662168274773	-0.0415292417293321	0.350719617042253	0.213996186661777	1.15600725271135e-06	0.196647918970551	8.17488322947748e-06	0.163909371819862	0.000209993784205296	0.245423662808914	2.16430443949809e-08	0.373625046087443	3.05433956678811e-18	0.100053620006438	0.0242611283291626	0.181453372808164	3.95993736271853e-05	-0.273779887636029	3.62036853958398e-10	-0.225590030770793	2.84684720350157e-07
OXCT2	blue	0.0141083146001342	0.751316600311626	0.167492403173362	0.000151340882913057	-0.0351952443928024	0.429079202553927	0.0217321171744875	0.62541913072626	0.140587511153552	0.00150601088164337	0.179606059373016	4.75677430910247e-05	0.115791705588094	0.00906507513900646	0.186025684945485	2.49571644121716e-05	0.355407760186601	1.5337840516083e-16	0.0827510270462879	0.0626211345285528	0.200801938022418	5.19580670063692e-06	-0.148519500082754	0.000794996676877459	-0.0889163844923859	0.04537909481647
OXT	blue	0.0691020288800262	0.120192913256321	0.0230802438442196	0.604125962540345	-0.0491595635512998	0.269226703115532	-0.0385580330323957	0.386283240370381	0.0304565242929983	0.493820303883668	0.16689702971399	0.000159880356385362	0.0268225036261883	0.546794184429347	0.0854760970391223	0.054428957751297	0.198717533363206	6.53028466814857e-06	0.104053660734256	0.0191026083876507	0.118623368753653	0.00749846240974326	0.0225847112827338	0.611915022014492	-0.0721019633748423	0.104889176198039
PACRG	blue	-0.0721893889510972	0.104467471578691	-0.0771816455237931	0.0825330947068113	-0.0808665410631711	0.0688610069917862	0.0378346157017656	0.395263463250743	-0.148996633373128	0.000764246287619363	-0.116015804968972	0.00893123857636236	-0.0882283491183387	0.0470802265569547	-0.0406998390224859	0.360432415618261	0.00622712843456882	0.888763175251816	0.291989719326681	2.01309126158184e-11	0.0705891402393668	0.112401870757922	0.0726889041955942	0.102083707222437	0.209597122496135	1.92865812221957e-06
PADI1	blue	-0.00969582823414943	0.827597472484919	0.0854698596786885	0.0544466378479124	0.105336639898045	0.0176643878282351	0.0636341595702869	0.152504036626496	0.0358392535666891	0.420677065572794	0.0681930086149073	0.125159030123358	0.134484613121398	0.00240962044306585	0.0831857576277812	0.0612498835684601	0.356980552540024	1.10454138445369e-16	0.152608155037805	0.000564835665563622	0.196511787517983	8.29587624225333e-06	-0.25497346703439	5.76261786864224e-09	-0.0654809297999168	0.140925549114103
PADI3	blue	0.0770421040870749	0.0830911240851085	0.201342181632918	4.89499167105256e-06	0.0191747621903892	0.666667955862585	-0.0575382277149518	0.195858006514439	0.124181981413059	0.00510855485492356	0.235926795873577	7.64832409507769e-08	0.291554609812141	2.16230956009414e-11	0.227509318894764	2.24080701282656e-07	0.534466045188671	8.55019073441008e-39	0.199434654871051	6.03799956685022e-06	0.223846193610917	3.53203920307934e-07	-0.285129307794492	6.12857681952341e-11	-0.248463138334643	1.42879125761224e-08
PAEP	blue	0.102384843440701	0.0211253545143495	0.344867586897824	1.32121029817606e-15	-0.0593583641340981	0.182062979010101	-0.0480212680376727	0.280484141318039	0.283260369033076	8.25685100458992e-11	0.352024095982412	3.08907460374444e-16	0.270270180702028	6.16895801240943e-10	0.199773737339798	5.81775425532969e-06	0.675175927498246	9.68445289977286e-69	0.173554901178767	8.56267920465569e-05	0.300631405436073	4.74301846484197e-12	-0.393101848856679	3.49481949190356e-20	-0.312310609504886	6.21887493837041e-13
PAGE5	blue	0.0161308511934876	0.717097997892462	0.208332980912795	2.22979762369347e-06	-0.0107187274453369	0.809740247139095	-0.0676519779909344	0.12818959903822	0.137408380648077	0.00192827427626731	0.141346000293812	0.00141870692354467	0.147792646947554	0.000844047795925733	0.111673466514012	0.0118633962323606	0.240183327589695	4.37204252142317e-08	0.0516106673230028	0.246046903177222	0.071376977743763	0.108438322321674	-0.089000849997222	0.0451738629960924	-0.203076785726557	4.03753830930777e-06
PAK3	blue	0.228802904348992	1.90466161724308e-07	0.0627067140984228	0.158584434819708	-0.170081943188604	0.000118941042395206	-0.0659031208996705	0.138375742127685	0.113205728947031	0.0107436437043509	0.39838402163655	9.86660232266538e-21	0.0737983437581663	0.0969436926907011	0.158462643973656	0.000341105670261446	0.321591544284327	1.15941313436765e-13	0.25104231123512	1.0001351022168e-08	0.330095656016905	2.36239444784277e-14	-0.174422516070699	7.87994442130711e-05	0.0784367995246406	0.0776487209137173
PANX2	blue	0.101577195409848	0.0221693905834486	0.276359857267658	2.43492012546803e-10	0.144304935094766	0.00112075986780643	-0.0260642294467741	0.558191198944297	0.186329402061094	2.41938285251195e-05	0.25082404216593	1.03094415586116e-08	0.262163079644822	2.05230048468231e-09	0.180197481608609	4.48649075947996e-05	0.631334321894348	9.78129596538063e-58	0.323872385993931	7.60440924352372e-14	0.295645824124585	1.0985597915001e-11	-0.399339604086244	7.82969102019657e-21	-0.349640943727509	5.03266008950306e-16
PCBP3	blue	0.103965002734087	0.0192056614881633	0.233253402727381	1.08085115359242e-07	0.0329892178009731	0.458587152616442	0.0471420984868293	0.289394119694188	0.160023554373752	0.000297300039818346	0.281294802305209	1.12700251355432e-10	0.304766604408441	2.33419375797669e-12	0.198248986840329	6.87236126758923e-06	0.662667459660635	2.06901686244161e-65	0.298795277082687	6.47462112993515e-12	0.477133171084733	3.47370412319178e-30	-0.483481804625781	4.6325166290544e-31	-0.141950761559294	0.00135245759160414
PCDH11X	blue	-0.0274813111613732	0.536986340225666	0.126786761961632	0.00424556950068078	-0.0456936684398165	0.304483710163113	-0.0338181023096655	0.447369030615978	0.0997056495423441	0.02476211179428	0.081414084262535	0.0669976017525735	0.156004280659996	0.000422470265813011	0.198941474216856	6.37258545452688e-06	0.296986277012274	8.77892839559073e-12	0.203792945095186	3.72714133142962e-06	0.283686376722444	7.71598072759211e-11	-0.213087325392232	1.286096979712e-06	0.0715383773210858	0.107640107569244
PCDH11Y	blue	0.00328621641115029	0.941159836221037	-0.0264010262707303	0.553114880240992	-0.122231979831955	0.00585482588640252	0.110592695314011	0.0127140849909658	-0.0202850040369881	0.648627264310086	0.00067213094937913	0.987954961305733	-0.0481675880373519	0.279019483484678	-0.0636317481154997	0.152519613599861	0.0381748784001768	0.391024004975313	0.00623700944345732	0.8885878155483	0.0623683201080001	0.160847953693082	0.0149453288373066	0.737091810559438	0.187190791847546	2.2147542147954e-05
PCDHGB1	blue	0.00139187370560715	0.975059792979077	-0.130323421888611	0.00328475047487221	-0.0824200501286795	0.0636820075295087	-0.0194697668725848	0.661854996030919	-0.0196590319142539	0.658774467175138	-0.13606044477097	0.00213804663818838	-0.0412611793547523	0.353840531785524	-0.0772177819552724	0.0823890791393119	-0.155579935097792	0.000438224108181032	-0.0325499972850038	0.464594718105709	0.071157995198586	0.109528776099288	0.015638453223355	0.725379739878581	0.255769724738148	5.14789981577796e-09
PCDHGB2	blue	-0.058986517105247	0.184821185220191	-0.0930073979935059	0.0362968145817257	-0.0857974816204851	0.0535244188025371	-0.0374962309870583	0.399506876305805	-0.0947814058536337	0.032867472372891	-0.0317446745543792	0.475722298084844	-0.101061705936221	0.0228589023479476	-0.0374342235159792	0.400287414288493	-0.134120363663671	0.0024767147750951	-0.0698641981362596	0.116148786944231	0.0381081275721698	0.391853500217444	0.0288855390828695	0.516379803268107	0.242908753564347	3.03910255899574e-08
PCDHGB3	blue	0.0346543436208819	0.436210682911028	-0.102656589609366	0.0207838065437023	-0.0991236566067538	0.025619998378355	0.0189799209065538	0.669854297266278	-0.0242337587741421	0.586168708279202	0.0773846368867332	0.0817267396442273	0.020072090278692	0.652071489307197	0.125812546924838	0.00455157368801001	-0.0611361476406475	0.169295813274954	0.0435696139944594	0.327537636103706	0.166657040080782	0.000163448727825798	-0.0136403010908738	0.759307577368147	0.338036400975565	5.11064827445712e-15
PCYT1B	blue	-0.0635228761705395	0.153224138429846	0.124285175722233	0.00507156309681255	-0.108384036688553	0.014621558960744	-0.0367967421503775	0.408364773502534	0.0797845220291144	0.0726682050416679	0.0439233886480223	0.323621416911137	0.0272403668697723	0.540563092543794	0.0956318372772285	0.0313241001330117	0.200364100733091	5.45246753171794e-06	0.0906298388069603	0.0413658856149528	0.190771276451679	1.52732600599446e-05	-0.0218238959560332	0.623959317614499	0.045350799432686	0.308130577335952
PDCL2	blue	0.124971203015386	0.00483172122179413	0.180197009314179	4.48670068827091e-05	-0.0691475141998336	0.119948520545315	-0.0178900128602628	0.687786160179135	0.165457373889841	0.000182434251299738	0.313465820469156	5.06164415022913e-13	0.135799143948695	0.00218104955687831	0.223567171152212	3.65545719296173e-07	0.472630890037573	1.41350816075879e-29	0.108003409257064	0.0149745465369688	0.188943451388526	1.84798771978331e-05	-0.315478308665248	3.52842496933818e-13	-0.206430589338893	2.76923490820647e-06
PDIA2	blue	0.0238356773865904	0.592337890265712	0.227339563787083	2.28895048264197e-07	0.116480360018358	0.00865938816292034	-0.068054922467213	0.125927171913879	0.229287024734189	1.79181596117468e-07	0.25374248859673	6.8553485874757e-09	0.240134307547587	4.40055787138208e-08	0.282137064168216	9.86640442199595e-11	0.423222514217729	1.88646388528656e-23	0.0953245385462886	0.0318744812585965	0.130333173272938	0.0032823994253254	-0.17092252893855	0.000109910921938742	-0.248563498889169	1.40920165966495e-08
PDPN	blue	0.211404797088127	1.56487397726178e-06	0.235246612692657	8.35511391365253e-08	-0.0996732157277749	0.0248092596867221	-0.0532700676720952	0.231168727182571	0.127292443896117	0.00409418007416864	0.302258123656802	3.59342242404866e-12	0.156318618721834	0.000411142174811517	-0.0193160444812721	0.664361232813534	0.481133482877549	9.808465321381e-31	0.279170487085512	1.57309893543824e-10	0.401597618502252	4.52011713382866e-21	-0.347907551641609	7.15888178832677e-16	-0.292675621954978	1.79805071492481e-11
PEX5L	blue	0.0442342208279437	0.320205774318469	0.109505079223263	0.0136240587207579	0.0192138954746643	0.66602870888848	-0.0835237567794209	0.0602009623636997	0.0918755202227068	0.0386400936048452	0.251999602012806	8.75231074412614e-09	0.302306270646788	3.56392762620355e-12	0.313039989266266	5.46133504962751e-13	0.328125743976296	3.43024053858924e-14	0.138531453400994	0.001768074701347	0.151827952328435	0.000603301762264948	-0.241008414000926	3.9180566095878e-08	-0.0450092943188636	0.311791461027666
PF4	blue	-0.0312418519181773	0.482743289489286	0.0425592619535992	0.338890145937108	-0.16160108650582	0.000258409532741758	-0.0709783049576919	0.110430008524054	0.0296792173946544	0.504916337163791	0.0806644890820005	0.0695592687008936	0.127369694142884	0.00407148821056791	0.144652637959925	0.00108982272555313	0.11791211156021	0.00786733935199744	0.0905896692067657	0.041456420326764	0.158396553882591	0.000343087070719121	-0.00598878915913644	0.892994641759739	0.134004369891949	0.00249843578718341
PF4V1	blue	-0.0912442715529634	0.0400017460592147	-0.0425469661665018	0.339029836352589	0.0722195949587861	0.104322082796384	0.0493150140594217	0.267713678556814	-0.054637471644572	0.219396554221617	-0.000252849677252872	0.995468616391428	0.0138585946508393	0.755577132489572	-0.0620288272677095	0.163143193059344	0.124112398596513	0.00513363506925522	0.0879251644608382	0.0478466375745124	0.0131760356331805	0.76725995884314	0.0889936002000026	0.0451914476797995	-0.00638710988471624	0.885924634576533
PGF	blue	-0.00616332544344673	0.889895626530574	0.0644812639509517	0.147106451426826	-0.0298645813474905	0.502258431579735	0.0588862625561898	0.185570081079521	0.134305742026173	0.00244235821672266	0.0344779276256228	0.438551279303853	0.195861453984315	8.89782183698055e-06	0.0416055744189195	0.349834106736605	0.205905217360677	2.93894338739228e-06	-0.078974401234564	0.0756297492334038	0.191651768826945	1.3924532308615e-05	-0.104150318325434	0.0189908063020306	0.27203718196195	4.72167714068768e-10
PGK2	blue	0.0431217145628853	0.332539605093421	0.0720708194769245	0.105039726476398	-0.0244460454911887	0.582891033829744	-0.0897401406256947	0.0434106341775436	0.021424283292502	0.630326146262663	0.117775295259257	0.00794012661361256	0.0870398319656808	0.0501447047854368	0.0876822803206059	0.0484681342418497	0.218989197971882	6.38150477364061e-07	0.100714011340272	0.0233343960970288	0.0391231045261747	0.379355793282558	-0.0666457646649	0.133976769458009	-0.1737855656943	8.37592088263102e-05
PI3	blue	0.177143716970333	6.05644034355241e-05	0.271819712828455	4.88013997535054e-10	-0.00230487294080368	0.958711951167487	-0.0546601642932443	0.219204878123842	0.177307238516627	5.96065871643468e-05	0.309116475087925	1.09379109041803e-12	0.284517463672066	6.75843298804605e-11	0.122170961199039	0.00587968310799405	0.642571951895269	2.19274745075448e-60	0.291308864393741	2.25130157666209e-11	0.288970755578625	3.29793312104247e-11	-0.411907656452051	3.48552234210258e-22	-0.32522077946851	5.91625067950103e-14
PIH1D3	blue	0.0214608506580632	0.629742388097929	0.0225793659770876	0.611999283660129	0.00860127774563055	0.846804228459924	-0.128719937184704	0.00369281288410507	0.0541726638528055	0.223349029817312	0.0988246530796123	0.0260706275381017	0.102029068982478	0.0215798771504511	0.0719553202526697	0.105599545813134	0.114543897309027	0.00984344772691019	0.027116455223802	0.542407140180089	-0.00558994451886418	0.90008245323712	-0.0394305953267931	0.375618353070242	-0.0554756212277863	0.212396405367751
PINX1	blue	-0.0559482220585544	0.208520934940899	-0.0461042446162023	0.300154428194142	-0.0643526860861432	0.147916217665166	0.0955312630317317	0.0315033297892305	-0.0521408316338758	0.241222416752633	-0.0740366067430326	0.0958672057073354	-0.0746781634887831	0.0930159955161938	0.035934881528516	0.419437709744782	-0.153647604076819	0.000517120653947842	0.0139847277783079	0.753424209296902	0.0590003742534096	0.184717848745794	0.0692626394513521	0.119331686180279	0.174922053686942	7.51047701186011e-05
PITX1	blue	0.134003172257335	0.0024986609598902	0.318279406092306	2.12560304994061e-13	0.0694860194512849	0.118141901126869	-0.113756168969846	0.0103648799010665	0.2989995492357	6.25496669200035e-12	0.378320460862206	1.06836615828757e-18	0.407015258588037	1.18903188791898e-21	0.287793937041613	3.99135581463095e-11	0.438904778919014	2.74800649989892e-25	0.155476817511808	0.000442134065937277	0.156552219321567	0.000402907613034818	-0.209646049761508	1.91782387215018e-06	-0.400411437656073	6.03554265026789e-21
PITX2	blue	0.0775744267463532	0.08097860133491	0.221468741845622	4.72610051140695e-07	-0.0426997243226488	0.337296989878415	-0.0314049947554776	0.480459168444479	0.190423378949251	1.58396573350836e-05	0.256329601380393	4.75427493419526e-09	0.094496120014387	0.0333995469946425	0.0958308814120828	0.0309719611434231	0.430866246539223	2.46851607542865e-24	0.0817794375607296	0.0657774017053117	0.150683362444598	0.000664149167120204	-0.243121816518515	2.95337266550734e-08	-0.249995256101878	1.15652415540191e-08
PKP3	blue	0.042679827879858	0.337522367598993	0.21665754866297	8.43690313692595e-07	0.110212129775665	0.0130262012579733	0.0483651874845323	0.277049765041753	0.181547389070696	3.92296812481725e-05	0.133131780848926	0.00266748915764947	0.338696058722889	4.49131846745996e-15	0.116330793704002	0.00874609614085767	0.616128128219439	2.54797143478251e-54	0.378660845350776	9.89372513332186e-19	0.32136986468015	1.20769861003295e-13	-0.560690798199175	2.57939447880144e-43	-0.299815765651979	5.44770159080856e-12
PLA2G2C	blue	0.0775328356861146	0.0811420742838064	0.0892673966503735	0.0445313246486855	-0.0162152025978998	0.715682563878108	0.00327757451068318	0.941314291786232	0.0937630399375144	0.0348005888070435	0.212498074910666	1.37782062642309e-06	0.0716450631735154	0.107115035582987	0.143994041980893	0.00114910528607934	0.33347813606544	1.2373466752033e-14	0.0906177374643419	0.0413931421734685	0.0138659497738964	0.755451538253594	-0.0601019517071919	0.176638865846656	-0.142791034124758	0.00126512578599822
PLA2G4D	blue	0.0615627144993797	0.166334477537857	0.137186257904548	0.00196149133922799	-0.0180048271396234	0.685888674891049	-0.00734338589793489	0.868989142811706	0.119210518761713	0.00720568567408874	0.289838111946235	2.86358925643418e-11	0.234085198816098	9.71015959645993e-08	0.281866763276527	1.02971856446641e-10	0.541456643851105	5.83020056679601e-40	0.167622442283455	0.000149533587012729	0.249073468233415	1.31361113615565e-08	-0.25981198990706	2.88645062155411e-09	-0.122991039880701	0.00555340711826011
PLEKHG7	blue	0.163748907452826	0.000213063461444848	0.0400426871479364	0.368246377798604	0.00808859528688176	0.855832620866217	-0.0807042149752145	0.0694215259954844	0.00347708158382774	0.937749100595458	0.361979947296946	3.84291863735623e-17	0.0557870275641613	0.209836994732642	0.227713124586608	2.18429457030809e-07	0.332269721999042	1.56037930292882e-14	0.278132362019473	1.84962786754482e-10	0.0799927490344882	0.0719224793051671	-0.0133346118051636	0.764540919129229	-0.148809520731519	0.000776171719603486
PNLIPRP2	blue	0.0294778246733999	0.507812431434677	0.0616315683172674	0.165860139409045	-0.036559320582301	0.411397643248069	0.0418207886885021	0.347345101757782	0.0711952389772176	0.109342708038453	0.194963243131931	9.79795150920296e-06	0.201305351784132	4.91495921926729e-06	0.285207020618622	6.05279360653578e-11	0.389163832698824	8.84140273433415e-20	0.132616550761746	0.00277213861585361	0.163848426247714	0.000211154760631557	-0.129330437089248	0.00353232114503651	-0.0893656895168646	0.0442963278239155
PNLIPRP3	blue	-0.0205849344638158	0.643788103732752	0.175756839810138	6.92926506961496e-05	0.0410679715818602	0.356100768910736	-0.0487251251302184	0.273486146881913	0.103673616046155	0.019547780028688	0.0952740448854571	0.0319657030485962	0.180012679353671	4.56934605090123e-05	0.210383012817873	1.76152079102346e-06	0.252211099119627	8.49748935164863e-09	0.180146673263005	4.5091277405805e-05	0.112239273052419	0.0114384340974416	-0.188947819615618	1.84715022024845e-05	-0.183413111282577	3.25350618341439e-05
PNMT	blue	-0.133457129781585	0.00260327448333115	-0.135739855159275	0.00219091623781868	0.0516818471986272	0.24539527654989	0.124057163931357	0.00515362261283225	-0.0795107104725118	0.0736584011681912	-0.191766416083721	1.3757488576775e-05	0.221597284582341	4.65265040012743e-07	0.126335665658455	0.00438486961582432	-0.210471505221339	1.74359471841551e-06	0.174264912609233	8.00002187791776e-05	0.0872185230757574	0.0496735866860698	-0.0155967104254587	0.726083311128483	0.300095304118388	5.19537537716804e-12
POM121L2	blue	0.0700113754617792	0.115380277536563	0.106104455979946	0.0168497036281131	-0.0492276926963524	0.268562872508102	-0.0398438849853377	0.370630825145722	0.103787761850811	0.0194131336201387	0.17559890130313	7.03586720024015e-05	0.0895925553478734	0.0437579221015846	0.166259797033183	0.000169519924923241	0.293001248271563	1.70397902999303e-11	0.112900434712494	0.010958966843701	0.120765480437767	0.00647911909874693	-0.113363905808792	0.010633563715722	-0.0515831048082139	0.246299552802132
POTEJ	blue	0.0662945264012088	0.136043661376662	0.0326992722995227	0.462548083381828	0.0411624818308127	0.354994011075006	0.0903368773785503	0.0420300127853631	-0.0530708515352296	0.232920461247503	0.0471769732684151	0.289037099485638	-0.104716970440468	0.018346776157112	0.0471954408983529	0.288848162488857	0.0710258221213439	0.11019112119758	0.0708512983420374	0.111070522513638	0.0586962615766489	0.186995511474512	0.00394085384373526	0.929466418001008	-0.0120632521778892	0.786419053042783
POU1F1	blue	-0.0274965976625782	0.536759817104922	0.0214225819089142	0.63035331260518	-0.102673709220123	0.0207624511363299	-0.0223659080754706	0.615368337636737	0.0317512869519833	0.475630341568855	-0.0434006743043558	0.329418541396467	-0.0860148659535389	0.0529197127852382	0.0176868659245108	0.691148280974595	-0.0168562854994357	0.704957197544295	0.0297313663253726	0.504167835228579	0.0602871866633118	0.17530653943116	0.0385769640328927	0.386049918022733	0.134240670622603	0.00245436819158317
POU4F3	blue	0.00224436690654818	0.959794890901237	-0.103871469471404	0.0193149062748887	-0.0234153888939914	0.598883262913728	0.0209639437225931	0.63769455465718	-0.117191808937534	0.00825734125200026	-0.0407268716827404	0.360113217489261	-0.0917125836475026	0.0389877451679812	0.0509413163626001	0.252233762560257	-0.109587532051685	0.0135531165067242	0.0346137580440893	0.436748514686578	0.0274901725821006	0.536855021365781	0.0155677629398898	0.726571353873583	0.193233099502026	1.17817914369651e-05
PPAN-P2RY11	blue	0.0305005444065667	0.493195834570182	-0.0984101012949991	0.0267066911684365	0.0866177222586971	0.0512724402197847	0.0886890257681465	0.0459354209351031	-0.0781581038066496	0.0787124679345701	-0.0113619383356444	0.798561156778827	-0.135142355950511	0.00229265196510838	0.0368032183139268	0.408282232160823	-0.0983297055225539	0.026831580637458	-0.0347516545460652	0.434922689886526	-0.0233039539937332	0.60062416493164	0.0590059902266146	0.184675981067277	0.0821346278810322	0.0646087106629201
PPBP	blue	0.0586221530091128	0.187553670972188	-0.0109317700980187	0.806033128148406	-0.179309896463419	4.89783766312842e-05	-0.117129656252807	0.00829178836108016	0.00104338192187853	0.98130289242816	0.015280081174784	0.731427536132148	0.105671839980518	0.0173045867644082	-0.0508445811088104	0.253136758012761	0.0451945118612193	0.309802423528697	0.00595207685319357	0.893646703759625	0.145485285248638	0.00101891056586457	-0.0190145412687632	0.669287697382279	0.197794924844139	7.22012059500139e-06
PPP1R1A	blue	0.125880205828289	0.00452969503975913	0.344933296477704	1.30391773826041e-15	0.0447134289352164	0.314986112036979	-0.0217042144996947	0.625863235348168	0.181763964228204	3.83904493472102e-05	0.320506047949085	1.41537017176305e-13	0.158231957465962	0.000348068476542648	0.0574487335297559	0.19655547423015	0.799843240239364	4.89036865358839e-114	0.366199967378519	1.55343668814635e-17	0.296172959166375	1.00597810436424e-11	-0.321302830232334	1.22268393997314e-13	-0.491752213426208	3.14894208410519e-32
PPP1R1C	blue	0.0283060249197026	0.52483417003486	0.106655989212937	0.0162849807282653	-0.0710411646652238	0.110114075236518	0.00425899642289014	0.923788937965026	0.0147132368832708	0.741027386854325	0.10272825123717	0.0206945412527406	0.0382709696616378	0.389831772333166	0.107455913923015	0.0154954056435384	0.172415401247301	9.54425826833048e-05	0.257565762742251	3.98583158183234e-09	0.227126615661107	2.35075395428352e-07	-0.12047598971252	0.00660919039053716	0.0490302669709828	0.270489616889702
PPP1R42	blue	0.026328008310389	0.554213514192053	0.0875096701429856	0.0489139096889398	0.00254711296122533	0.954377109136512	-0.101637101452345	0.0220904429096849	0.00543507627228268	0.902836769225495	0.219827604775695	5.76758360967347e-07	0.0514376979689699	0.247635413864724	0.164248477935111	0.00020364241885361	0.336146318690578	7.38721726090348e-15	0.214124359295261	1.13870963195246e-06	0.095621005579401	0.0313433608976592	-0.0657849911624304	0.139085584620813	-0.203529635495233	3.83851550308388e-06
PPP2R2C	blue	0.12045075552101	0.00662063856167684	0.275628951381514	2.7256592997375e-10	0.0511297892926931	0.250480858779542	-0.0373053579641094	0.40191246906155	0.267671952468453	9.10807852284565e-10	0.276128133514971	2.52366114726558e-10	0.391416466415758	5.20721124299401e-20	0.161297258058114	0.0002655086522681	0.636282397281088	6.87670263704585e-59	0.27099556060251	5.52899722023056e-10	0.345720467663389	1.11327139472535e-15	-0.475535999216792	5.72861038677984e-30	-0.27071809015825	5.7657750389283e-10
PPP4R4	blue	0.0527707176847461	0.235577269289928	0.135927909520613	0.00215976046421258	0.0564532631602832	0.204436208811885	-0.00719580462515512	0.871599076305744	0.103847059987313	0.0193435049445169	0.163547705722141	0.000216971815826779	0.133432304068775	0.00260812425922029	0.113173769069577	0.0107660078097651	0.281070039501231	1.16763522497757e-10	0.177313026935077	5.95729453997002e-05	0.131305963433497	0.00305539917522703	-0.107861660191836	0.0151079024971532	-0.153248040939644	0.0005350008117368
PRAC2	blue	0.0949339491982158	0.0325859508331406	0.140894091062711	0.0014701450799574	-0.0354453442750014	0.425804754055918	-0.0307148146582327	0.490162228877819	0.198734485793139	6.51821771039478e-06	0.227659476938907	2.19903570537617e-07	0.130725114550432	0.00318915865500224	0.0951464753667786	0.0321971644987908	0.411608970573793	3.75885825274632e-22	0.132068570841585	0.00288753126419488	0.233539619674253	1.04176930574158e-07	-0.258144950786971	3.66865738769614e-09	-0.203444812279432	3.87506621743976e-06
PRAME	blue	0.081401886846508	0.0670386567880041	0.331605594394379	1.77176293599452e-14	-0.0420088932787295	0.34517885028149	-0.0760660268683	0.0870802036487915	0.262613360966242	1.9217881452707e-09	0.312725566094914	5.77612442161766e-13	0.224688016130985	3.18350577021097e-07	0.0829610694771147	0.0619554792459246	0.592644320233316	2.13349587220716e-49	0.130001888996023	0.00336313357181165	0.162471679453025	0.000239037999600459	-0.206499641152801	2.74763926608001e-06	-0.36476104892342	2.11873507734215e-17
PRDM12	blue	-0.00953069991600603	0.830488802006167	0.183490680293793	3.22816338021442e-05	0.0932054179106379	0.0358995293948552	-0.03920327414795	0.378379169168374	0.151142307927119	0.000639098332428774	0.136997286772776	0.00199016221872364	0.108110431586484	0.014874547188696	0.208744698186309	2.12709176655381e-06	0.230982272768994	1.44527272372467e-07	0.113209882371407	0.010740740347783	0.0488114574273027	0.272636067192943	-0.0661649859703502	0.136812118667295	-0.253352480043997	7.24167350214352e-09
PRIMA1	blue	0.101998922785185	0.0216187778904543	0.133328595201389	0.00262847328116594	-0.0534070504834991	0.22996964619057	-0.011949464712142	0.788385665802911	0.178855047899699	5.12220595690057e-05	0.208623336172573	2.15688584052835e-06	0.00242623652859688	0.956540011196955	-0.0385259134679296	0.386679306512478	0.425303271816386	1.0900614141162e-23	0.0865409223934607	0.0514798830838175	0.198036599022744	7.03298927822924e-06	-0.122448601555909	0.00576734149311991	-0.0342149461366094	0.442053707514588
PROM2	blue	-0.0157393840707889	0.723679514913312	0.123931265322237	0.00519944332324453	0.0396805544095368	0.37259695858418	0.0280195543852311	0.529039352306841	0.0878254260481424	0.0481010373594119	0.101346472414074	0.0224757408017482	0.348750483636193	6.03306562569574e-16	0.22836026282762	2.01380940302827e-07	0.570939094667384	3.4119673050198e-45	0.637985866860371	2.72607241171838e-59	0.368909743175054	8.62223309039931e-18	-0.473894727940087	9.55247592816111e-30	-0.133703220090592	0.00255564273632429
[truncated: 3,776 more rows]
